# Supplementary material for: Prediction of digital transformation of manufacturing industry based on interpretable machine learning
Source: PLoS One. 2024 Mar 29;19(3):e0299147. doi: 10.1371/journal.pone.0299147 (PMC10980183; doi:10.1371/journal.pone.0299147)
Supplement: S1 Dataset — (CSV) [file pone.0299147.s001.csv]

stkcd	year	RDpr	RDeapoinr	CapRDexpr	Size	Lev	ROA	ATO	Cashflow	Growth	Loss	Board	Indep	Top1	Balance1	TobinQ	SOE	FirmAge	INST	Mshare	SA	DCG	Label
4.0000	2016.0000	0.1410	0.0321	0.0000	19.9416	0.2035	0.1276	0.9244	0.2559	1.3882	0.0000	2.1972	0.3333	0.2842	0.3989	10.7675	0.0000	3.4340	0.5172	0.0145	3.0626	0.0000	0.0000
4.0000	2017.0000	0.1377	0.0372	0.0000	19.9178	0.3152	0.0239	0.5628	0.0537	-0.4973	0.0000	2.1972	0.3333	0.2843	0.3517	7.2298	0.0000	3.4657	0.5321	0.0145	3.0626	1.3863	0.0000
4.0000	2018.0000	0.2780	0.0476	0.0000	19.9906	0.4780	-0.0697	1.1834	-0.1486	1.6469	1.0000	2.1972	0.3333	0.2843	0.2261	4.2701	0.0000	3.4965	0.4621	0.0158	3.0626	2.3026	1.0000
4.0000	2019.0000	0.1076	0.0094	0.0000	21.1251	0.0602	-0.0039	0.1173	-0.0106	-0.5824	1.0000	2.1972	0.3333	0.2843	0.2261	1.3294	0.0000	3.5264	0.4413	0.0000	2.8178	3.3322	1.0000
8.0000	2016.0000	0.3852	0.0729	0.1198	22.8265	0.2466	0.0901	0.3185	-0.0069	0.4486	0.0000	1.9459	0.4286	0.1246	0.5502	2.2999	0.0000	3.3322	0.4685	0.0894	2.1961	2.4849	1.0000
8.0000	2017.0000	0.5697	0.0882	0.0901	23.0915	0.3269	0.0943	0.2470	-0.0050	0.2425	0.0000	1.9459	0.4286	0.1242	0.5502	2.1666	0.0000	3.3673	0.5078	0.0823	2.0794	3.2189	1.0000
8.0000	2018.0000	0.5663	0.0947	0.1181	23.0714	0.2925	0.0323	0.2426	-0.0564	0.1004	0.0000	2.1972	0.3333	0.2000	0.6209	1.3084	1.0000	3.4012	0.4631	0.0741	2.0899	3.9703	1.0000
8.0000	2019.0000	0.5527	0.0839	0.0810	23.2119	0.3710	0.0406	0.2861	0.0004	0.2555	0.0000	2.1972	0.3333	0.2292	0.5491	1.1975	1.0000	3.4340	0.4528	0.0554	2.0265	3.5553	1.0000
8.0000	2020.0000	0.5773	0.1364	0.1985	23.2749	0.4802	-0.0717	0.1542	0.0405	-0.4045	1.0000	2.1972	0.3333	0.2562	0.4913	1.0295	1.0000	3.4657	0.4463	0.0413	1.9981	2.3979	1.0000
8.0000	2021.0000	0.2821	0.1146	0.1779	23.2393	0.5690	-0.1094	0.1757	0.0371	0.1550	1.0000	2.1972	0.3333	0.2562	0.4913	1.2222	1.0000	3.4965	0.4302	0.0414	2.0161	2.3979	1.0000
8.0000	2022.0000	0.2720	0.1164	0.0411	23.1435	0.6017	-0.0717	0.1500	0.0510	-0.1995	1.0000	2.1972	0.3333	0.2562	0.4913	1.1650	1.0000	3.5264	0.4315	0.0414	2.0619	1.9459	1.0000
12.0000	2016.0000	0.0116	0.0381	0.0680	23.5651	0.5259	0.0493	0.5499	0.1307	0.2077	0.0000	1.9459	0.4286	0.1545	0.2539	1.6313	0.0000	3.4657	0.4686	0.0000	1.8574	1.6094	1.0000
12.0000	2017.0000	0.0111	0.0338	0.1171	23.6955	0.5506	0.0452	0.5932	0.1261	0.2123	0.0000	2.1972	0.3333	0.1484	0.2539	1.4020	0.0000	3.4965	0.4413	0.0042	1.7930	1.6094	1.0000
12.0000	2018.0000	0.0135	0.0360	0.0779	23.6737	0.5056	0.0244	0.5490	0.1115	-0.0248	0.0000	2.0794	0.3750	0.1481	0.2539	1.0042	0.0000	3.5264	0.4407	0.0060	1.8053	1.3863	0.0000
12.0000	2019.0000	0.0176	0.0421	0.1679	23.6248	0.4580	0.0300	0.5613	0.1307	-0.0130	0.0000	2.0794	0.3750	0.1501	0.2539	1.1389	0.0000	3.5553	0.4739	0.0033	1.8311	1.6094	1.0000
12.0000	2020.0000	0.0161	0.0407	0.0686	23.6071	0.4064	0.0450	0.5915	0.1527	0.0190	0.0000	2.1972	0.3333	0.1519	0.2539	1.3717	0.0000	3.5553	0.4764	0.0019	1.8400	1.9459	1.0000
12.0000	2021.0000	0.0145	0.0404	0.0716	23.7160	0.4049	0.0826	0.7207	0.1957	0.2772	0.0000	2.1972	0.3333	0.1519	0.2539	1.5317	0.0000	3.6109	0.5745	0.0015	1.7871	2.1972	1.0000
12.0000	2022.0000	0.0151	0.0455	0.0691	23.9777	0.4836	0.0892	0.6631	0.0756	0.1152	0.0000	2.0794	0.3750	0.1519	0.2539	1.1056	0.0000	3.6109	0.4269	0.0009	1.6506	1.9459	1.0000
16.0000	2017.0000	0.0759	0.0106	0.0000	23.8828	0.6520	0.2141	1.5307	-0.1729	0.5384	0.0000	1.9459	0.4286	0.2175	0.3477	1.1525	1.0000	3.4965	0.3408	0.0000	1.6962	3.0910	1.0000
16.0000	2019.0000	0.0775	0.0091	0.0000	24.4748	0.7669	0.0089	1.4587	-0.0363	0.1949	0.0000	1.9459	0.4286	0.2175	0.3477	0.9726	1.0000	3.5553	0.3549	0.0000	1.3728	3.4340	1.0000
16.0000	2020.0000	0.0874	0.0136	0.0027	24.6328	0.7851	0.0117	1.0891	0.0036	-0.0865	0.0000	1.9459	0.4286	0.2175	0.3477	1.0305	1.0000	3.5553	0.3354	0.0000	1.2807	3.9890	1.0000
16.0000	2021.0000	0.0927	0.0129	0.0266	24.4090	0.7442	0.0180	1.0943	0.0203	-0.0247	0.0000	1.9459	0.4286	0.2175	0.3437	1.0457	1.0000	3.6109	0.3321	0.0000	1.4127	3.4965	1.0000
16.0000	2022.0000	0.1059	0.0184	0.0000	24.3613	0.7774	-0.0455	0.7602	-0.0139	-0.3971	1.0000	1.9459	0.4286	0.2175	0.3437	1.0036	1.0000	3.6109	0.3464	0.0000	1.4398	3.6376	1.0000
17.0000	2016.0000	0.1296	0.0046	0.0000	19.9416	0.6805	0.0779	2.4797	0.0117	-0.1697	0.0000	2.0794	0.3750	0.1152	0.2505	10.7675	0.0000	3.2189	0.2148	0.0000	3.0626	0.0000	0.0000
17.0000	2017.0000	0.1373	0.0067	0.0000	19.9178	0.7436	0.0247	2.1542	-0.0467	-0.0316	0.0000	2.1972	0.3333	0.1152	0.2505	7.6868	0.0000	3.2581	0.3290	0.0000	3.0626	0.6931	0.0000
17.0000	2019.0000	0.2542	0.0362	0.0000	20.0581	0.8176	-0.1149	1.1182	-0.1457	-0.3660	1.0000	2.1972	0.3333	0.1152	0.2505	7.2661	0.0000	3.3322	0.2208	0.0000	3.0626	0.6931	0.0000
17.0000	2021.0000	0.3167	0.0123	0.0000	19.9748	0.7535	-0.0173	1.7477	0.1610	0.4021	1.0000	2.1972	0.3333	0.1152	0.2505	9.5985	0.0000	3.4012	0.2294	0.0000	3.0626	0.0000	0.0000
17.0000	2022.0000	0.2222	0.0021	0.0000	19.8099	0.2326	-0.0323	1.7984	-0.1614	1.6915	1.0000	2.1972	0.3333	0.2000	0.4607	4.7648	0.0000	3.4340	0.2340	0.0000	3.0626	0.6931	0.0000
19.0000	2015.0000	0.0415	0.0255	0.3367	20.7820	0.0974	-0.0388	0.3054	-0.0433	-0.0812	1.0000	2.1972	0.3333	0.1909	0.8382	4.4520	1.0000	3.1781	0.3552	0.0007	2.8975	2.6391	1.0000
19.0000	2016.0000	0.0429	0.0284	0.3738	20.8875	0.1093	0.0805	0.2442	0.0524	-0.1917	0.0000	2.1972	0.3333	0.1909	0.8382	5.6093	1.0000	3.2189	0.3596	0.0007	2.8714	2.7081	1.0000
20.0000	2020.0000	0.0907	0.0107	0.0000	20.2577	0.4644	0.0110	1.1140	0.0951	-0.0413	0.0000	1.7918	0.5000	0.4213	0.1389	3.7644	0.0000	3.3673	0.6585	0.0100	3.0286	0.0000	0.0000
20.0000	2021.0000	0.0857	0.0141	0.0000	20.3077	0.4796	0.0112	1.1891	-0.0187	0.1068	0.0000	1.7918	0.5000	0.4213	0.1389	3.3695	0.0000	3.4012	0.6589	0.0100	3.0192	0.6931	0.0000
21.0000	2019.0000	0.0208	0.0157	0.0000	23.6385	0.6151	0.0257	0.7677	-0.0542	-0.1767	0.0000	2.1972	0.3333	0.4351	0.1666	1.5855	1.0000	3.2958	0.5323	0.0016	1.8138	2.3026	1.0000
21.0000	2020.0000	0.0207	0.0170	0.0000	23.7976	0.6298	0.0476	0.7467	0.1443	0.1318	0.0000	2.0794	0.3750	0.3661	0.1980	1.9222	1.0000	3.3322	0.4818	0.0005	1.7341	2.0794	1.0000
21.0000	2021.0000	0.0201	0.0188	0.0000	24.0209	0.5758	0.0343	0.6774	0.0321	0.1016	0.0000	2.1972	0.3333	0.3451	0.1980	1.4895	1.0000	3.3673	0.4756	0.0005	1.6177	3.2189	1.0000
21.0000	2022.0000	0.0339	0.0194	0.0000	24.0488	0.5699	0.0251	0.5876	0.0322	-0.0224	0.0000	2.1972	0.3333	0.3451	0.1950	1.1697	1.0000	3.4012	0.4649	0.0004	1.6041	3.1781	1.0000
30.0000	2016.0000	0.1290	0.0214	0.0000	22.9286	0.3635	0.0789	0.6827	0.0662	0.3522	0.0000	2.1972	0.3333	0.2441	0.6286	1.5587	1.0000	3.1781	0.7720	0.0071	2.1451	0.6931	0.0000
30.0000	2017.0000	0.1300	0.0226	0.0000	23.0616	0.3898	0.0843	0.7401	0.0447	0.2282	0.0000	2.1972	0.3333	0.2441	0.6371	1.3893	1.0000	3.2189	0.7442	0.0071	2.0871	1.0986	0.0000
30.0000	2019.0000	0.1300	0.0212	0.0000	23.2821	0.4231	0.0718	0.8181	0.0283	0.2816	0.0000	2.1972	0.3333	0.2441	0.7500	1.0832	1.0000	3.2958	0.7475	0.0021	1.9879	1.6094	1.0000
30.0000	2020.0000	0.1300	0.0218	0.0000	23.3948	0.4278	0.0664	0.8117	0.0413	0.1043	0.0000	2.1972	0.3333	0.2441	0.7500	1.3317	1.0000	3.3322	0.8011	0.0012	1.9355	2.9957	1.0000
30.0000	2021.0000	0.1270	0.0296	0.0000	23.4220	0.4272	0.0531	0.8750	0.1217	0.1543	0.0000	2.1972	0.3333	0.2441	0.7500	1.3167	1.0000	3.3673	0.7570	0.0012	1.9238	3.5264	1.0000
39.0000	2015.0000	0.0590	0.0105	0.1174	25.3939	0.6675	0.0234	0.6033	-0.0338	-0.1625	0.0000	1.9459	0.4286	0.4803	0.3477	1.1072	0.0000	3.1781	0.5112	0.0004	0.7922	1.6094	1.0000
39.0000	2016.0000	0.0660	0.0110	0.0787	25.5485	0.6860	0.0063	0.4412	0.0188	-0.1291	0.0000	2.0794	0.3750	0.5544	0.3011	1.0150	0.0000	3.2189	0.5224	0.0003	0.6915	1.6094	1.0000
39.0000	2017.0000	0.0669	0.0095	0.1015	25.5954	0.6689	0.0248	0.5979	0.0327	0.4928	0.0000	2.0794	0.3750	0.5802	0.2497	1.0810	0.0000	3.2581	0.5332	0.0002	0.6616	2.3026	1.0000
39.0000	2018.0000	0.0663	0.0111	0.0455	25.7914	0.6702	0.0281	0.6460	0.0009	0.2254	0.0000	2.0794	0.3750	0.5800	0.2496	0.9443	0.0000	3.2958	0.5023	0.0003	0.5298	2.7726	1.0000
39.0000	2019.0000	0.0684	0.0173	0.0336	25.8714	0.6802	0.0152	0.5185	0.0206	-0.0822	0.0000	2.0794	0.3750	0.5812	0.2489	0.9510	0.0000	3.3322	0.5273	0.0003	0.4759	2.8904	1.0000
39.0000	2020.0000	0.0879	0.0174	0.0199	25.7083	0.6317	0.0378	0.5916	0.0876	0.0972	0.0000	2.1972	0.3333	0.5820	0.1673	1.0001	0.0000	3.3673	0.5457	0.0003	0.5896	2.7726	1.0000
39.0000	2021.0000	0.0882	0.0137	0.0220	25.7623	0.6308	0.0556	1.0894	0.1333	0.7385	0.0000	2.1972	0.3333	0.5931	0.1641	1.0130	0.0000	3.4012	0.4949	0.0003	0.5540	2.8332	1.0000
39.0000	2022.0000	0.0968	0.0178	0.0085	25.7062	0.5706	0.0307	0.9429	0.1002	-0.1354	0.0000	2.0794	0.3750	0.5917	0.1645	0.9278	0.0000	3.4340	0.3972	0.0003	0.5937	2.7081	1.0000
45.0000	2017.0000	0.1020	0.0265	0.0000	22.1573	0.1603	0.0177	0.3549	-0.0068	0.2315	0.0000	2.1972	0.3333	0.4578	0.0689	1.2899	1.0000	3.1781	0.5523	0.0016	2.4611	0.0000	0.0000
45.0000	2019.0000	0.1089	0.0246	0.0000	22.2343	0.1494	-0.0040	0.4717	0.0846	0.6962	1.0000	2.0794	0.3750	0.4596	0.0689	0.9421	1.0000	3.2581	0.5478	0.0011	2.4350	0.0000	0.0000
45.0000	2020.0000	0.1234	0.0318	0.0000	22.3266	0.2154	0.0092	0.4439	0.0004	-0.0228	0.0000	2.1972	0.3333	0.4610	0.0689	0.9027	1.0000	3.2958	0.5482	0.0006	2.4008	0.0000	0.0000
45.0000	2021.0000	0.1061	0.0451	0.0000	22.4411	0.2887	0.0143	0.4352	-0.0008	0.0876	0.0000	2.1972	0.3333	0.4621	0.0689	1.0993	1.0000	3.3322	0.5614	0.0002	2.3569	0.0000	0.0000
45.0000	2022.0000	0.1200	0.0284	0.0000	22.4491	0.2824	0.0200	0.5077	0.0873	0.2373	0.0000	2.1972	0.3333	0.4621	0.0689	1.2164	1.0000	3.3673	0.5600	0.0002	2.3551	0.0000	0.0000
48.0000	2017.0000	0.0211	0.0075	0.0000	22.0855	0.8185	-0.0473	0.5285	0.0842	-0.0074	1.0000	2.3979	0.3636	0.3165	0.9431	2.8009	0.0000	3.1781	0.6931	0.0183	2.4879	0.0000	0.0000
48.0000	2019.0000	0.0692	0.0060	0.0000	22.5908	0.6326	0.1988	0.8441	0.1566	0.4311	0.0000	2.3979	0.3636	0.4165	0.7167	1.9776	0.0000	3.2581	0.7349	0.0002	2.2930	1.3863	0.0000
48.0000	2020.0000	0.0230	0.0082	0.0000	23.0162	0.7192	0.1072	0.4973	0.1824	-0.1722	0.0000	2.3979	0.3636	0.4288	0.6961	1.6497	0.0000	3.2958	0.7539	0.0000	2.1107	1.0986	0.0000
48.0000	2021.0000	0.0126	0.0107	0.0000	23.4201	0.8275	0.0322	0.2605	0.1780	-0.2088	0.0000	2.3979	0.3636	0.4304	0.6936	1.4381	0.0000	3.3322	0.7622	0.0000	1.9233	0.6931	0.0000
48.0000	2022.0000	0.0140	0.0063	0.0000	23.5875	0.8482	0.0492	0.3705	0.0582	0.8612	0.0000	2.3979	0.3636	0.3807	0.7841	1.3808	0.0000	3.3673	0.7757	0.0000	1.8423	0.6931	0.0000
49.0000	2017.0000	0.0714	0.0279	0.0000	22.7539	0.7618	0.0570	1.9563	-0.0548	0.4312	0.0000	2.1972	0.3333	0.4523	0.0757	1.8282	1.0000	3.1355	0.6327	0.0000	2.2195	2.5649	1.0000
49.0000	2019.0000	0.0913	0.0161	0.0000	22.8946	0.6738	0.0762	2.0967	0.1818	0.0692	0.0000	2.1972	0.3333	0.4480	0.0757	1.6302	1.0000	3.2189	0.5584	0.0007	2.1618	3.2581	1.0000
49.0000	2020.0000	0.0885	0.0181	0.0000	22.9248	0.6878	0.0831	2.1784	0.1418	0.0518	0.0000	2.1972	0.3333	0.4480	0.0757	2.2256	1.0000	3.2581	0.6698	0.0007	2.1500	3.5264	1.0000
49.0000	2021.0000	0.0885	0.0209	0.0000	23.1007	0.6818	0.0800	1.9608	0.0446	0.0038	0.0000	2.1972	0.3333	0.2286	0.9608	2.2991	1.0000	3.2958	0.6044	0.0007	2.0724	3.4657	1.0000
49.0000	2022.0000	0.1178	0.0253	0.0000	23.2502	0.6624	0.0732	1.8676	0.0312	0.1170	0.0000	2.1972	0.3333	0.2293	0.9608	1.7024	1.0000	3.3322	0.6136	0.0004	2.0045	3.7377	1.0000
50.0000	2019.0000	0.1621	0.0613	0.0000	24.9046	0.5920	0.0132	0.4826	0.0727	0.0474	0.0000	2.1972	0.3333	0.1902	0.7483	1.0908	1.0000	3.5553	0.6451	0.0000	1.1174	3.3673	1.0000
50.0000	2020.0000	0.1903	0.0707	0.0201	25.0213	0.5436	0.0212	0.4206	0.0908	-0.0346	0.0000	2.1972	0.3333	0.1585	0.7483	1.0269	1.0000	3.5553	0.6341	0.0000	1.0452	2.9444	1.0000
50.0000	2021.0000	0.2330	0.0650	0.0339	25.1107	0.5664	0.0200	0.4134	0.0628	0.0888	0.0000	2.3979	0.3636	0.1585	0.7483	0.9665	1.0000	3.6109	0.6111	0.0000	0.9915	3.2958	1.0000
50.0000	2022.0000	0.2488	0.0949	0.0842	25.1176	0.6263	0.0014	0.4014	0.0483	-0.0120	0.0000	2.4849	0.3333	0.1585	0.7483	0.8928	1.0000	3.6109	0.6213	0.0000	0.9871	3.1355	1.0000
55.0000	2017.0000	0.1860	0.0383	0.0000	22.7548	0.5752	0.1597	0.4090	0.0732	-0.2989	0.0000	1.9459	0.4286	0.0877	0.8792	1.3761	0.0000	3.1781	0.2517	0.0016	2.2208	1.0986	0.0000
55.0000	2018.0000	0.1831	0.0454	0.0000	23.0897	0.5126	0.2222	0.3335	0.0363	0.0343	0.0000	1.9459	0.4286	0.0980	0.8293	0.9038	0.0000	3.2189	0.2074	0.0017	2.0743	0.0000	0.0000
55.0000	2019.0000	0.2100	0.0456	0.0000	23.1542	0.5399	0.0315	0.2729	-0.0005	-0.0141	0.0000	1.9459	0.4286	0.1022	0.9029	0.9436	0.0000	3.2581	0.2095	0.0017	2.0462	1.7918	1.0000
55.0000	2020.0000	0.2517	0.0475	0.0000	23.1970	0.5410	0.0329	0.2564	0.0462	-0.0088	0.0000	1.9459	0.4286	0.1087	0.8887	0.8849	0.0000	3.2958	0.2047	0.0028	2.0279	2.0794	1.0000
55.0000	2021.0000	0.1903	0.0430	0.0000	23.2297	0.5440	0.0188	0.2946	-0.0052	0.1941	0.0000	1.9459	0.4286	0.1111	0.9039	0.8887	0.0000	3.3322	0.2051	0.0029	2.0141	1.6094	1.0000
55.0000	2022.0000	0.2019	0.0421	0.0000	23.2684	0.5433	0.0229	0.3077	0.0174	0.0813	0.0000	1.9459	0.4286	0.1111	0.9099	0.8552	0.0000	3.3673	0.2023	0.0048	1.9973	2.4849	1.0000
59.0000	2017.0000	0.0250	0.0027	0.0000	24.1562	0.5911	0.0623	1.0816	0.0957	0.1584	0.0000	2.1972	0.3333	0.3216	0.4007	1.0729	1.0000	3.0445	0.4415	0.0000	1.5314	0.6931	0.0000
59.0000	2019.0000	0.0294	0.0025	0.0000	24.1029	0.5182	0.0330	1.2461	0.0928	0.0797	0.0000	2.1972	0.3333	0.3216	0.3083	0.8499	1.0000	3.1355	0.4950	0.0000	1.5642	0.0000	0.0000
59.0000	2020.0000	0.0195	0.0037	0.0000	24.0519	0.4942	0.0121	1.0632	0.1009	-0.2315	0.0000	2.1972	0.3333	0.2716	0.3968	0.8106	1.0000	3.1781	0.4986	0.0000	1.5935	0.0000	0.0000
59.0000	2021.0000	0.0066	0.0032	0.0000	24.1926	0.5365	0.0312	1.2847	0.0873	0.2666	0.0000	2.1972	0.3333	0.2716	0.3666	0.8991	1.0000	3.2189	0.5911	0.0000	1.5184	0.0000	0.0000
59.0000	2022.0000	0.0178	0.0029	0.0000	24.2086	0.5372	0.0183	1.4932	0.0538	0.2726	0.0000	2.1972	0.3333	0.2716	0.3666	0.8705	1.0000	3.2581	0.5778	0.0000	1.5111	0.0000	0.0000
60.0000	2015.0000	0.0766	0.0113	0.0361	23.4885	0.5032	0.0173	1.1255	0.0211	-0.3107	0.0000	2.3026	0.4000	0.2958	0.1873	2.3581	1.0000	3.0910	0.5225	0.0007	1.8802	0.0000	0.0000
60.0000	2016.0000	0.0798	0.0130	0.0004	23.5547	0.5158	0.0208	0.9168	0.0829	-0.1109	0.0000	2.3026	0.4000	0.2958	0.1622	1.9692	1.0000	3.1355	0.4950	0.0006	1.8494	0.0000	0.0000
60.0000	2017.0000	0.0844	0.0121	0.0003	23.6608	0.4485	0.0610	1.0585	0.1309	0.2595	0.0000	2.1972	0.4444	0.2751	0.1423	1.7968	1.0000	3.1781	0.4510	0.0005	1.7979	1.0986	0.0000
60.0000	2019.0000	0.0867	0.0130	0.0000	23.7349	0.4408	0.0438	1.1450	0.1093	0.1421	0.0000	2.1972	0.3333	0.2751	0.1423	1.1961	1.0000	3.2581	0.4308	0.0003	1.7633	1.0986	0.0000
60.0000	2020.0000	0.0873	0.0104	0.0000	23.9157	0.4726	0.0492	1.3533	0.0658	0.3257	0.0000	2.1972	0.3333	0.2751	0.1423	1.1792	1.0000	3.2958	0.4305	0.0003	1.6708	1.0986	0.0000
60.0000	2021.0000	0.0910	0.0080	0.0000	24.0412	0.5014	0.0470	1.7112	0.0640	0.4706	0.0000	2.1972	0.3333	0.3288	0.0549	1.1506	1.0000	3.3322	0.4118	0.0000	1.6054	1.0986	0.0000
60.0000	2022.0000	0.0927	0.0070	0.0000	24.2092	0.5316	0.0410	1.8368	0.0331	0.2450	0.0000	2.1972	0.3333	0.3490	0.0505	1.0009	1.0000	3.3673	0.4322	0.0000	1.5151	0.0000	0.0000
63.0000	2015.0000	0.3746	0.1218	0.0673	25.5182	0.6414	0.0329	0.8823	0.0612	0.2297	0.0000	2.5649	0.3846	0.3059	0.5939	1.2293	0.0000	2.9444	0.5100	0.0024	0.7008	4.2047	1.0000
63.0000	2016.0000	0.3693	0.1261	0.1134	25.6766	0.7113	-0.0106	0.7598	0.0371	0.0104	1.0000	2.6391	0.3571	0.3035	0.5938	1.1494	0.0000	2.9957	0.5337	0.0014	0.5963	4.3307	1.0000
63.0000	2017.0000	0.3871	0.1191	0.1246	25.6928	0.6848	0.0377	0.7620	0.0502	0.0749	0.0000	2.6391	0.3571	0.3034	0.5930	1.6091	0.0000	3.0445	0.5181	0.0010	0.5872	3.9120	1.0000
63.0000	2018.0000	0.3806	0.1275	0.1845	25.5858	0.7452	-0.0509	0.6258	-0.0712	-0.2141	1.0000	2.1972	0.3333	0.3034	0.5931	1.3113	0.0000	3.0910	0.5267	0.0001	0.6614	4.1589	1.0000
63.0000	2019.0000	0.4039	0.1383	0.1811	25.6735	0.7312	0.0427	0.6707	0.0527	0.0611	0.0000	2.1972	0.3333	0.2718	0.6566	1.6494	0.0000	3.1355	0.5110	0.0002	0.6040	4.0073	1.0000
63.0000	2020.0000	0.4307	0.1459	0.1515	25.7381	0.6938	0.0324	0.6953	0.0679	0.1181	0.0000	2.1972	0.3333	0.2244	0.7264	1.5458	0.0000	3.1781	0.4446	0.0002	0.5617	3.6636	1.0000
63.0000	2021.0000	0.4600	0.1642	0.0961	25.8518	0.6842	0.0441	0.7171	0.0932	0.1288	0.0000	2.1972	0.3333	0.2130	0.7465	1.5125	0.0000	3.2189	0.4461	0.0001	0.4850	3.8286	1.0000
63.0000	2022.0000	0.4852	0.1757	0.0843	25.9215	0.6709	0.0446	0.7032	0.0419	0.0736	0.0000	2.1972	0.3333	0.2128	0.7465	1.2923	0.0000	3.2581	0.4299	0.0002	0.4379	3.6636	1.0000
66.0000	2017.0000	0.2738	0.0633	0.0018	23.4447	0.5028	0.0207	0.2834	-0.0265	-0.4973	0.0000	2.1972	0.3333	0.4091	0.0287	1.7739	1.0000	3.0445	0.3480	0.0000	1.8998	2.8904	1.0000
66.0000	2018.0000	0.2583	0.0749	0.1763	23.4960	0.5844	0.0677	0.6416	0.0028	0.0529	0.0000	2.1972	0.3333	0.4075	0.0221	1.3852	1.0000	3.0910	0.3798	0.0002	1.8766	3.6109	1.0000
66.0000	2019.0000	0.3124	0.0892	0.1335	23.7992	0.6008	0.0605	0.5626	0.0050	0.0834	0.0000	2.1972	0.3333	0.4059	0.0495	2.4488	1.0000	3.1355	0.4584	0.0001	1.7253	3.5835	1.0000
66.0000	2020.0000	0.3103	0.0773	0.0604	24.0386	0.6605	0.0396	0.5872	0.0061	0.3322	0.0000	2.1972	0.3333	0.4151	0.0438	2.6801	1.0000	3.1781	0.5172	0.0001	1.6007	2.9957	1.0000
66.0000	2021.0000	0.3134	0.0778	0.0584	24.2110	0.6710	0.0227	0.5906	-0.0088	0.2315	0.0000	2.1972	0.3333	0.4137	0.0475	1.9428	1.0000	3.2189	0.4685	0.0001	1.5082	2.9957	1.0000
66.0000	2022.0000	0.3086	0.1070	0.0658	24.2458	0.5616	0.0068	0.4214	-0.0119	-0.2115	0.0000	2.1972	0.3333	0.3935	0.0557	1.5200	1.0000	3.2581	0.4832	0.0001	1.4904	2.6391	1.0000
68.0000	2017.0000	0.0757	0.0461	0.0000	21.7542	0.6103	0.0159	0.2006	0.0064	0.3877	0.0000	2.3979	0.3636	0.2643	0.6812	2.2680	0.0000	3.0445	0.4635	0.0000	2.6005	0.6931	0.0000
70.0000	2019.0000	0.1545	0.0539	0.0000	22.6819	0.5931	0.0513	0.6050	-0.0360	-0.2414	0.0000	2.1972	0.3333	0.3617	0.0682	1.8184	1.0000	3.1355	0.4343	0.0003	2.2500	2.1972	1.0000
70.0000	2020.0000	0.1836	0.0555	0.1451	23.0344	0.7050	0.0068	0.5499	0.0064	0.0910	0.0000	2.0794	0.3750	0.3610	0.0682	1.4389	1.0000	3.1781	0.4544	0.0003	2.0978	2.5649	1.0000
70.0000	2021.0000	0.1922	0.0656	0.0355	22.8424	0.6972	-0.0654	0.4987	-0.0694	-0.0279	1.0000	2.1972	0.3333	0.3707	0.0642	1.3477	1.0000	3.2189	0.4304	0.0001	2.1846	3.1781	1.0000
70.0000	2022.0000	0.1903	0.0724	0.0000	22.7867	0.6995	0.0067	0.5176	0.0160	-0.0870	0.0000	2.1972	0.3333	0.3732	0.0638	1.4357	1.0000	3.2581	0.4230	0.0000	2.2103	3.2189	1.0000
100.0000	2015.0000	0.0911	0.0360	0.1418	25.4396	0.6633	0.0316	1.0221	0.0662	0.0351	0.0000	2.4849	0.3333	0.0895	0.7266	1.0952	0.0000	2.6391	0.2453	0.0529	0.7406	3.8501	1.0000
100.0000	2016.0000	0.0855	0.0401	0.1154	25.7146	0.6891	0.0165	0.8225	0.0546	0.0181	0.0000	2.4849	0.3333	0.0838	0.7266	0.9727	0.0000	2.7081	0.3009	0.0529	0.5589	3.4657	1.0000
100.0000	2017.0000	0.1056	0.0425	0.3447	25.8003	0.6622	0.0231	0.7259	0.0575	0.0479	0.0000	2.4849	0.3333	0.0877	0.8288	0.9940	0.0000	2.7726	0.2912	0.0478	0.5027	4.1897	1.0000
100.0000	2018.0000	0.1663	0.0500	0.3231	25.9847	0.6842	0.0230	0.6422	0.0544	0.0160	0.0000	2.4849	0.3333	0.0873	0.8287	0.8758	0.0000	2.8332	0.3301	0.0479	0.3765	3.5553	1.0000
100.0000	2019.0000	0.1740	0.0729	0.3784	25.8283	0.6125	0.0205	0.4191	0.0697	-0.3390	0.0000	2.1972	0.4444	0.0903	0.7190	0.9806	0.0000	2.8904	0.2704	0.0601	0.4881	2.5649	1.0000
100.0000	2020.0000	0.1683	0.0853	0.4334	26.2759	0.6508	0.0240	0.3628	0.0647	0.0233	0.0000	2.3026	0.4000	0.0854	0.6414	1.0325	0.0000	2.9444	0.2435	0.0582	0.3204	1.9459	1.0000
100.0000	2021.0000	0.1614	0.0536	0.4348	26.4523	0.6125	0.0528	0.5772	0.1065	1.1328	0.0000	2.3979	0.3636	0.0826	0.6414	0.8975	0.0000	2.9957	0.2130	0.0582	0.3204	0.0000	0.0000
100.0000	2022.0000	0.1716	0.0647	0.3978	26.4260	0.6329	0.0053	0.4981	0.0512	0.0184	0.0000	2.1972	0.4444	0.0806	0.6230	0.8475	0.0000	3.0445	0.1594	0.0478	0.3204	1.6094	1.0000
153.0000	2016.0000	0.0253	0.0174	0.1017	21.6357	0.5371	0.0190	0.8432	0.0314	0.3084	0.0000	2.1972	0.3333	0.1148	0.7120	2.1521	0.0000	2.9957	0.3391	0.0000	2.6385	0.0000	0.0000
153.0000	2017.0000	0.0289	0.0245	0.0232	21.7413	0.5590	0.0249	0.9806	0.0189	0.2677	0.0000	2.1972	0.3333	0.1130	0.7120	1.4577	0.0000	3.0445	0.3260	0.0032	2.6049	0.0000	0.0000
153.0000	2018.0000	0.0332	0.0292	0.1709	21.8245	0.5705	0.0210	1.0435	0.0777	0.1688	0.0000	2.1972	0.3333	0.1130	0.7120	1.1116	0.0000	3.0910	0.3295	0.0000	2.5781	0.0000	0.0000
153.0000	2019.0000	0.0342	0.0273	0.1186	21.9929	0.6272	0.0245	0.9861	0.0186	0.0746	0.0000	2.0794	0.3750	0.1148	0.7120	1.2067	0.0000	3.1355	0.3269	0.0000	2.5201	0.0000	0.0000
153.0000	2020.0000	0.0351	0.0279	0.1848	22.0142	0.6018	0.0284	0.9231	0.0805	0.0257	0.0000	2.1972	0.3333	0.1148	0.7120	1.3570	0.0000	3.1781	0.3269	0.0000	2.5141	0.0000	0.0000
153.0000	2021.0000	0.0366	0.0269	0.2559	22.0626	0.5918	0.0294	0.9397	0.0623	0.0543	0.0000	2.1972	0.3333	0.1148	0.7120	1.5714	0.0000	3.2189	0.3459	0.0000	2.4980	0.6931	0.0000
153.0000	2022.0000	0.0357	0.0203	0.1961	22.2205	0.6074	0.0354	0.9390	0.0984	0.1435	0.0000	2.1972	0.3333	0.1079	0.7120	1.5777	0.0000	3.2581	0.3235	0.0156	2.4403	0.0000	0.0000
157.0000	2015.0000	0.2185	0.0507	0.1841	25.2636	0.5667	0.0010	0.2214	-0.0356	-0.1972	0.0000	1.7918	0.5000	0.1808	0.9045	1.0034	0.0000	2.8332	0.4307	0.0018	0.8629	2.3026	1.0000
157.0000	2016.0000	0.2092	0.0449	0.2276	25.2135	0.5760	-0.0099	0.2190	0.0243	-0.0352	1.0000	1.9459	0.5714	0.1808	0.9046	0.9725	0.0000	2.8904	0.4523	0.0020	0.8974	2.3026	1.0000
157.0000	2017.0000	0.1985	0.0375	0.1855	25.1439	0.5403	0.0145	0.2702	0.0343	0.1623	0.0000	1.9459	0.5714	0.1778	0.9044	0.9675	0.0000	2.9444	0.4330	0.0059	0.9438	2.3979	1.0000
157.0000	2018.0000	0.2063	0.0376	0.1206	25.2608	0.5852	0.0222	0.3250	0.0542	0.2330	0.0000	1.9459	0.5714	0.1774	0.9046	0.9055	0.0000	2.9957	0.4446	0.0043	0.8713	2.8904	1.0000
157.0000	2019.0000	0.2309	0.0483	0.0474	25.2458	0.5706	0.0461	0.4669	0.0676	0.5092	0.0000	1.9459	0.5714	0.1760	0.9048	1.1142	0.0000	3.0445	0.5917	0.0042	0.8829	3.0445	1.0000
157.0000	2020.0000	0.2547	0.0538	0.0354	25.4792	0.5882	0.0706	0.6250	0.0638	0.5034	0.0000	1.9459	0.5714	0.1745	0.9046	1.2167	0.0000	3.0910	0.5941	0.0050	0.7325	3.3673	1.0000
157.0000	2021.0000	0.2782	0.0630	0.0318	25.5274	0.5222	0.0536	0.5634	0.0215	0.0311	0.0000	1.9459	0.5714	0.1820	0.7937	1.0262	0.0000	3.1355	0.4814	0.0042	0.7022	3.4340	1.0000
157.0000	2022.0000	0.2971	0.0827	0.0274	25.5399	0.5389	0.0194	0.3391	0.0196	-0.3798	0.0000	1.9459	0.5714	0.1819	0.7940	0.9356	0.0000	3.1781	0.4620	0.0042	0.6956	3.4340	1.0000
158.0000	2015.0000	0.2219	0.0071	0.2770	23.1159	0.5035	0.0302	1.0793	-0.0447	0.3552	0.0000	2.3979	0.3636	0.2732	0.5603	2.0562	1.0000	2.8904	0.5881	0.0232	2.0492	3.8918	1.0000
158.0000	2016.0000	0.2453	0.0168	0.2748	23.2730	0.5514	0.0292	0.9243	0.0341	0.2328	0.0000	2.3979	0.3636	0.2732	0.5603	1.4774	1.0000	2.9444	0.5304	0.0232	1.9782	3.7842	1.0000
158.0000	2017.0000	0.2054	0.0181	0.2587	23.2719	0.5299	0.0277	0.8795	0.0299	0.0255	0.0000	2.3979	0.3636	0.2732	0.5540	1.3415	1.0000	2.9957	0.4968	0.0231	1.9808	4.3567	1.0000
158.0000	2018.0000	0.3236	0.0148	0.6775	23.3725	0.5692	0.0136	0.7171	0.0614	-0.1420	0.0000	2.3979	0.3636	0.2755	0.5788	1.1762	1.0000	3.0445	0.6353	0.0259	1.9348	4.7875	1.0000
301.0000	2019.0000	0.0967	0.0301	0.0000	24.2798	0.5634	0.0499	0.7696	0.1488	0.3496	0.0000	1.9459	0.4286	0.6871	0.1167	1.0481	0.0000	3.0910	0.4192	0.0000	1.4648	2.3979	1.0000
301.0000	2022.0000	0.0924	0.0251	0.0000	25.8383	0.7856	0.0036	0.4275	0.0084	0.2339	0.0000	1.9459	0.4286	0.4187	0.3802	1.2401	0.0000	3.2189	0.7904	0.0000	0.4943	1.9459	1.0000
333.0000	2017.0000	0.1033	0.0353	0.0000	26.1053	0.6658	0.0889	1.1498	0.0985	0.5135	0.0000	2.3026	0.4000	0.3371	0.2834	2.0950	0.0000	2.8904	0.6006	0.0216	0.3204	3.9120	1.0000
333.0000	2018.0000	0.1074	0.0378	0.1461	26.2497	0.6494	0.0846	1.0147	0.1057	0.0787	0.0000	2.1972	0.3333	0.3338	0.4069	1.5630	0.0000	2.9444	0.6334	0.0214	0.3204	3.9890	1.0000
338.0000	2015.0000	0.0711	0.0441	0.1691	25.4671	0.6368	0.0182	0.6218	0.0590	-0.0743	0.0000	2.5649	0.3846	0.2423	0.6947	0.9952	1.0000	2.6391	0.2404	0.0155	0.7224	0.0000	0.0000
338.0000	2016.0000	0.0755	0.0381	0.1300	25.8231	0.7283	0.0257	0.6660	0.0503	0.2640	0.0000	2.5649	0.3846	0.2422	0.6948	0.9844	1.0000	2.7081	0.2407	0.0155	0.4844	0.6931	0.0000
338.0000	2017.0000	0.0845	0.0373	0.1398	25.9684	0.7028	0.0520	0.8583	0.0857	0.6266	0.0000	2.6391	0.3571	0.2423	0.6946	1.0294	1.0000	2.7726	0.3101	0.0161	0.3856	1.7918	1.0000
338.0000	2018.0000	0.0910	0.0408	0.1371	26.0476	0.6967	0.0589	0.8065	0.1084	0.0507	0.0000	2.6391	0.3333	0.2423	0.7256	0.9982	1.0000	2.8332	0.3250	0.0166	0.3319	1.3863	0.0000
338.0000	2019.0000	0.0936	0.0421	0.1057	26.1906	0.7054	0.0539	0.7888	0.1006	0.0948	0.0000	2.6391	0.3333	0.2443	0.7254	1.1270	1.0000	2.8904	0.3885	0.0168	0.3204	1.3863	0.0000
338.0000	2020.0000	0.0672	0.0420	0.0800	26.3245	0.7029	0.0444	0.7782	0.0847	0.1327	0.0000	2.6391	0.3333	0.2443	0.7254	1.0886	1.0000	2.9444	0.3888	0.0158	0.3204	1.7918	1.0000
338.0000	2021.0000	0.1262	0.0421	0.1148	26.3474	0.6284	0.0422	0.7427	0.0529	0.0307	0.0000	2.5649	0.3333	0.2222	0.7337	1.1110	1.0000	2.9957	0.2317	0.0138	0.3204	2.6391	1.0000
338.0000	2022.0000	0.1593	0.0505	0.1248	26.4057	0.6455	0.0194	0.5965	-0.0080	-0.1395	0.0000	2.5649	0.3333	0.2222	0.7338	0.9699	1.0000	3.0445	0.2350	0.0124	0.3204	3.9512	1.0000
400.0000	2015.0000	0.3877	0.0540	0.4136	23.2480	0.4497	0.0692	0.6311	0.0403	-0.1212	0.0000	2.1972	0.3333	0.4095	0.0658	1.7450	1.0000	3.1355	0.4059	0.0002	1.9976	1.6094	1.0000
400.0000	2016.0000	0.3954	0.0479	0.4392	23.3836	0.4720	0.0702	0.7173	0.0872	0.3077	0.0000	2.1972	0.3333	0.4128	0.0653	1.5498	1.0000	3.1781	0.4821	0.0002	1.9348	2.6391	1.0000
400.0000	2017.0000	0.3714	0.0475	0.3259	23.4517	0.4693	0.0461	0.6978	-0.0023	0.0753	0.0000	2.1972	0.3333	0.4128	0.0653	1.3380	1.0000	3.2189	0.5529	0.0002	1.9034	2.4849	1.0000
400.0000	2018.0000	0.4076	0.0619	0.3415	23.4027	0.4270	0.0183	0.5499	0.0318	-0.2046	0.0000	2.1972	0.3333	0.4128	0.0650	1.0419	1.0000	3.2581	0.5510	0.0001	1.9287	2.5649	1.0000
400.0000	2019.0000	0.4055	0.0528	0.3056	23.4373	0.4250	0.0333	0.6847	0.0050	0.2361	0.0000	2.1972	0.3333	0.4326	0.0620	1.1447	1.0000	3.2958	0.5697	0.0001	1.9135	2.7081	1.0000
400.0000	2020.0000	0.4415	0.0476	0.1731	23.5450	0.4526	0.0489	0.6819	0.0466	0.1019	0.0000	2.1972	0.3333	0.4326	0.1470	1.3202	1.0000	3.3322	0.6004	0.0001	1.8620	3.2958	1.0000
400.0000	2021.0000	0.4558	0.0514	0.0467	23.5950	0.4251	0.0497	0.6956	0.0738	0.0714	0.0000	2.1972	0.3333	0.3847	0.0936	1.9146	1.0000	3.3673	0.5723	0.0000	1.8385	2.9957	1.0000
400.0000	2022.0000	0.4452	0.0461	0.0703	23.6654	0.4247	0.0529	0.8146	0.0913	0.2441	0.0000	2.1972	0.3333	0.3831	0.1015	1.4869	1.0000	3.4012	0.5825	0.0000	1.8045	2.6391	1.0000
401.0000	2019.0000	0.0310	0.0021	0.0000	24.8298	0.5252	0.0738	0.5191	0.1353	0.1186	0.0000	2.0794	0.3750	0.3000	0.2333	0.9026	1.0000	3.2581	0.5000	0.0000	1.1511	0.0000	0.0000
401.0000	2020.0000	0.0285	0.0027	0.0000	24.7999	0.4546	0.0866	0.5929	0.1481	0.0282	0.0000	1.9459	0.4286	0.3000	0.2333	0.8024	1.0000	3.2958	0.4783	0.0000	1.1706	1.3863	0.0000
401.0000	2022.0000	0.0276	0.0033	0.0000	24.8507	0.4743	0.0230	0.5647	0.0366	-0.0494	0.0000	2.1972	0.3333	0.4434	0.3885	0.8993	1.0000	3.3673	0.5188	0.0000	1.1427	1.9459	1.0000
403.0000	2019.0000	0.0725	0.0364	0.5574	20.9636	0.3696	0.1218	0.7067	0.1501	0.0649	0.0000	1.9459	0.4286	0.2749	0.6802	7.2661	0.0000	3.2958	0.5957	0.0000	2.8539	0.0000	0.0000
403.0000	2020.0000	0.0887	0.0245	0.5730	21.2256	0.4149	0.1249	0.7181	0.1179	0.1467	0.0000	1.9459	0.4286	0.2731	0.6802	9.8173	0.0000	3.3322	0.6314	0.0035	2.7807	0.0000	0.0000
403.0000	2021.0000	0.1376	0.0322	0.4380	22.6816	0.1072	0.0893	0.4498	0.0576	0.8780	0.0000	2.5649	0.3846	0.1835	0.5978	2.4674	0.0000	3.3673	0.5313	0.0404	2.2594	0.0000	0.0000
403.0000	2022.0000	0.0764	0.0408	0.2315	22.8005	0.1405	0.0780	0.3192	0.0657	0.2198	0.0000	2.5649	0.3846	0.1836	0.5978	2.0115	0.0000	3.4012	0.5538	0.0338	2.2101	0.0000	0.0000
404.0000	2017.0000	0.1032	0.0329	0.0451	23.0237	0.6029	0.0235	0.8975	-0.0163	0.1650	0.0000	2.0794	0.3750	0.2895	0.1427	1.0414	1.0000	3.1781	0.3454	0.0031	2.1026	0.6931	0.0000
404.0000	2018.0000	0.0909	0.0332	0.0668	23.0352	0.5825	0.0163	0.8879	0.0171	0.0982	0.0000	2.1972	0.3333	0.2998	0.1378	0.8489	1.0000	3.2189	0.3559	0.0026	2.0991	2.6391	1.0000
404.0000	2019.0000	0.0730	0.0331	0.0575	23.0504	0.5842	0.0098	0.9428	0.0763	0.0761	0.0000	2.1972	0.3333	0.3060	0.1350	0.8527	1.0000	3.2581	0.3703	0.0022	2.0938	2.3979	1.0000
404.0000	2020.0000	0.0691	0.0379	0.0437	23.1155	0.5963	0.0172	0.9867	0.0512	0.0901	0.0000	2.0794	0.3750	0.3060	0.1350	0.9190	1.0000	3.2958	0.3608	0.0004	2.0656	2.3026	1.0000
404.0000	2021.0000	0.0731	0.0344	0.0437	23.1856	0.6063	0.0256	1.1644	0.1362	0.2627	0.0000	2.1972	0.3333	0.3060	0.1350	0.8846	1.0000	3.3322	0.3649	0.0004	2.0346	1.9459	1.0000
404.0000	2022.0000	0.0993	0.0362	0.0166	23.2548	0.6115	0.0344	1.0776	0.0705	-0.0078	0.0000	2.1972	0.3333	0.3060	0.1350	0.9138	1.0000	3.3673	0.3588	0.0015	2.0037	1.3863	0.0000
408.0000	2019.0000	0.0165	0.0008	0.0000	22.9896	0.1801	0.0332	0.2176	0.0287	-0.2470	0.0000	2.1972	0.3333	0.4308	0.4508	1.1676	0.0000	3.1781	0.1750	0.0000	2.1180	0.0000	0.0000
408.0000	2021.0000	0.0258	0.0048	0.0000	23.0864	0.1102	0.1479	0.3754	0.1916	0.9031	0.0000	2.1972	0.3333	0.4079	0.4494	2.6134	0.0000	3.2581	0.2792	0.0000	2.0774	0.0000	0.0000
408.0000	2022.0000	0.0480	0.0025	0.0000	23.3287	0.1044	0.2384	0.6783	0.2656	1.2619	0.0000	2.1972	0.3333	0.2564	0.6702	3.1364	0.0000	3.2958	0.5968	0.0000	1.9658	0.0000	0.0000
410.0000	2015.0000	0.0821	0.0571	0.7688	23.8274	0.8986	-0.0302	0.3009	-0.1284	-0.1831	1.0000	2.1972	0.3333	0.3012	0.0221	1.7325	1.0000	3.1355	0.2960	0.0000	1.7107	0.0000	0.0000
410.0000	2016.0000	0.0882	0.0437	0.5442	23.9340	0.8965	-0.0611	0.2652	-0.0781	-0.0219	1.0000	2.1972	0.3333	0.3013	0.0286	1.3665	1.0000	3.1781	0.2861	0.0000	1.6565	0.0000	0.0000
410.0000	2018.0000	0.0876	0.0378	0.6949	23.7384	0.8962	-0.0413	0.2399	-0.0028	0.1971	1.0000	1.9459	0.4286	0.3013	0.0152	1.2220	1.0000	3.2581	0.2888	0.0000	1.7615	1.0986	0.0000
413.0000	2015.0000	0.0772	0.0205	0.1943	24.0836	0.4944	0.0589	0.1967	0.0618	1.1695	0.0000	1.9459	0.4286	0.2164	0.4005	1.3784	0.0000	3.1781	0.2597	0.0002	1.5763	0.0000	0.0000
413.0000	2017.0000	0.1761	0.0222	0.0000	24.9381	0.5264	0.0329	0.2939	0.0187	1.5120	0.0000	1.7918	0.5000	0.1590	0.3649	1.2229	0.0000	3.2581	0.2830	0.0000	1.0849	0.6931	0.0000
413.0000	2018.0000	0.2198	0.0211	0.0364	25.0079	0.5395	0.0321	0.3996	0.0053	0.6273	0.0000	1.9459	0.4286	0.1597	0.3632	0.9033	0.0000	3.2958	0.3197	0.0000	1.0432	1.9459	1.0000
413.0000	2019.0000	0.2143	0.0699	0.6043	24.9392	0.5349	-0.0222	0.2498	-0.0445	-0.3787	1.0000	1.9459	0.4286	0.1597	0.3632	0.8332	0.0000	3.3322	0.2521	0.0000	1.0871	1.0986	0.0000
413.0000	2020.0000	0.1852	0.0429	0.1846	24.8950	0.5586	-0.0524	0.1063	0.0315	-0.5979	1.0000	1.9459	0.4286	0.1597	0.2870	0.8024	0.0000	3.3673	0.1949	0.0000	1.1157	1.9459	1.0000
413.0000	2021.0000	0.1682	0.0354	0.1864	24.8582	0.5860	-0.0450	0.0885	0.0211	-0.2010	1.0000	1.9459	0.4286	0.1597	0.2870	0.8343	0.0000	3.4012	0.1915	0.0000	1.1395	1.7918	1.0000
413.0000	2022.0000	0.1542	0.0297	0.4278	24.7939	0.5967	-0.0297	0.0973	0.0043	0.0463	1.0000	1.9459	0.4286	0.1625	0.2750	0.8032	0.0000	3.4340	0.2075	0.0000	1.1798	1.7918	1.0000
422.0000	2017.0000	0.0772	0.0058	0.0000	24.2061	0.8939	-0.1417	0.3306	0.0374	-0.2125	1.0000	2.1972	0.3333	0.1708	0.1937	1.0645	1.0000	3.2581	0.2278	0.0001	1.5125	0.6931	0.0000
422.0000	2021.0000	0.0750	0.0383	0.0000	23.7614	0.8098	0.0970	0.8649	0.1753	0.3433	0.0000	2.0794	0.3750	0.1708	0.2931	1.7267	1.0000	3.4012	0.2517	0.0001	1.7555	0.0000	0.0000
422.0000	2022.0000	0.1000	0.0355	0.0000	23.7022	0.6538	0.1347	1.0220	0.1963	0.1169	0.0000	2.5649	0.5333	0.1708	0.2931	1.3253	1.0000	3.4340	0.2473	0.0001	1.7871	0.0000	0.0000
423.0000	2015.0000	0.0780	0.0286	0.0164	22.8761	0.1773	0.2038	0.6783	0.1136	0.3594	0.0000	2.1972	0.3333	0.2314	0.1263	4.1497	1.0000	3.1355	0.4175	0.0003	2.1666	2.0794	1.0000
423.0000	2016.0000	0.0765	0.0266	0.0050	23.0208	0.1571	0.1999	0.6808	0.0628	0.1592	0.0000	2.1972	0.3333	0.2314	0.2014	3.6976	1.0000	3.1781	0.5024	0.0003	2.1039	1.7918	1.0000
423.0000	2017.0000	0.0789	0.0306	0.0000	23.2390	0.2024	0.1831	0.6604	0.1420	0.1670	0.0000	2.1972	0.3333	0.2314	0.2872	3.3868	1.0000	3.2189	0.5022	0.0003	2.0052	1.9459	1.0000
423.0000	2018.0000	0.0790	0.0332	0.0119	23.3530	0.1832	0.1590	0.5592	0.0728	-0.0046	0.0000	2.1972	0.3333	0.2314	0.3507	2.0479	1.0000	3.2581	0.5462	0.0003	1.9527	1.9459	1.0000
423.0000	2019.0000	0.0872	0.0696	0.0028	23.1789	0.1399	-0.0349	0.2318	-0.0961	-0.5824	1.0000	2.1972	0.3333	0.2314	0.3828	2.1247	1.0000	3.2958	0.5619	0.0003	2.0363	2.6391	1.0000
423.0000	2020.0000	0.0838	0.0451	0.0000	23.1166	0.1071	0.0036	0.3010	0.0731	0.1524	0.0000	2.1972	0.3333	0.2314	0.3828	2.4189	1.0000	3.3322	0.5641	0.0001	2.0665	2.7726	1.0000
423.0000	2022.0000	0.0840	0.0341	0.0000	23.2595	0.1805	0.0642	0.3332	0.1698	0.0501	0.0000	2.0794	0.3750	0.2314	0.3828	2.2879	1.0000	3.4012	0.5699	0.0000	2.0028	2.3026	1.0000
425.0000	2015.0000	0.1497	0.0340	0.0159	24.4777	0.5176	-0.0014	0.3637	0.0025	-0.2853	1.0000	2.1972	0.4444	0.4213	0.0659	1.2221	1.0000	3.1355	0.5598	0.0000	1.3543	0.6931	0.0000
425.0000	2016.0000	0.1594	0.0411	0.2084	24.5069	0.5343	0.0050	0.3895	0.0511	0.0140	0.0000	2.0794	0.3750	0.4260	0.0659	1.0727	1.0000	3.1781	0.5705	0.0000	1.3391	1.6094	1.0000
425.0000	2017.0000	0.1587	0.0551	0.0977	24.6307	0.5167	0.0219	0.6215	0.0634	0.7246	0.0000	2.0794	0.5000	0.4260	0.0508	1.1682	1.0000	3.2189	0.5629	0.0000	1.2685	2.6391	1.0000
425.0000	2018.0000	0.1655	0.0454	0.1173	24.8382	0.5046	0.0370	0.8000	0.0540	0.5245	0.0000	2.0794	0.5000	0.3811	0.1233	0.9266	1.0000	3.2581	0.5764	0.0000	1.1459	3.5264	1.0000
425.0000	2019.0000	0.1797	0.0415	0.1343	25.0709	0.5647	0.0526	0.8543	0.0664	0.3325	0.0000	2.1972	0.4444	0.3811	0.1525	1.1063	1.0000	3.2958	0.6268	0.0001	1.0039	3.9120	1.0000
425.0000	2020.0000	0.1855	0.0507	0.1343	25.2428	0.6278	0.0443	0.8749	0.0304	0.2500	0.0000	2.1972	0.4444	0.3811	0.1334	1.0768	1.0000	3.3322	0.5710	0.0001	0.8963	3.7377	1.0000
425.0000	2021.0000	0.1888	0.0528	0.1745	25.4240	0.6622	0.0560	0.8356	0.0734	0.1401	0.0000	2.1972	0.4444	0.3811	0.1232	1.0885	1.0000	3.3673	0.5628	0.0000	0.7800	3.7377	1.0000
425.0000	2022.0000	0.2100	0.0613	0.2901	25.8885	0.6878	0.0251	0.5484	0.0090	0.1125	0.0000	2.1972	0.3333	0.2012	0.3066	1.0123	1.0000	3.4012	0.3035	0.0000	0.4667	3.0445	1.0000
488.0000	2017.0000	0.1056	0.0341	0.0000	25.3832	0.7134	0.0400	0.3137	0.0002	0.3060	0.0000	2.3026	0.4000	0.1513	0.8494	0.9898	1.0000	3.2189	0.3764	0.0055	0.8008	0.0000	0.0000
488.0000	2021.0000	0.1545	0.0440	0.0000	25.1402	0.7278	0.0240	0.3786	0.1036	0.0743	0.0000	2.1972	0.3333	0.1532	0.8167	0.9536	1.0000	3.3673	0.3028	0.0187	0.9631	0.0000	0.0000
488.0000	2022.0000	0.1262	0.0403	0.0000	25.1577	0.7185	0.0038	0.3829	0.0409	-0.0308	0.0000	2.3979	0.3636	0.1535	0.8165	0.8915	1.0000	3.4012	0.3019	0.0176	0.9534	0.0000	0.0000
505.0000	2019.0000	0.0118	0.0010	0.0000	22.3779	0.4282	0.0352	1.4663	0.0568	0.0042	0.0000	2.1972	0.3333	0.4206	0.1682	1.0675	1.0000	3.4657	0.3882	0.0000	2.3874	2.7726	1.0000
505.0000	2020.0000	0.0179	0.0011	0.0000	22.4629	0.4559	0.0401	1.6001	-0.0433	0.1749	0.0000	2.1972	0.3333	0.3968	0.1682	1.3490	1.0000	3.4965	0.3866	0.0566	2.3547	2.4849	1.0000
505.0000	2021.0000	0.0188	0.0010	0.0000	22.5228	0.4522	0.0407	2.0036	0.1046	0.3456	0.0000	2.1972	0.3333	0.3968	0.1682	1.2605	1.0000	3.5264	0.5506	0.0566	2.3317	1.7918	1.0000
505.0000	2022.0000	0.0190	0.0013	0.1249	22.5324	0.4328	0.0270	2.1162	-0.0873	0.0931	0.0000	2.1972	0.3333	0.3968	0.1682	1.3161	1.0000	3.5553	0.5447	0.0566	2.3289	1.7918	1.0000
510.0000	2017.0000	0.0220	0.0297	0.0000	21.1292	0.4161	0.0300	1.2246	0.0301	0.1265	0.0000	2.1972	0.3333	0.1305	0.7660	3.7099	0.0000	3.3673	0.2395	0.1305	2.8102	0.0000	0.0000
510.0000	2019.0000	0.0270	0.0305	0.0000	21.1998	0.3479	0.0418	1.4986	0.0426	0.1207	0.0000	2.0794	0.3750	0.1305	0.6171	1.8311	0.0000	3.4340	0.1878	0.1305	2.7924	0.0000	0.0000
510.0000	2020.0000	0.0280	0.0288	0.0000	21.3201	0.3972	0.0440	1.2880	0.1075	-0.0483	0.0000	2.0794	0.3750	0.1005	0.8012	1.8690	0.0000	3.4657	0.1878	0.1005	2.7576	0.0000	0.0000
510.0000	2021.0000	0.0280	0.0243	0.0000	21.5009	0.3740	0.1520	1.4917	0.1657	0.3494	0.0000	2.1972	0.3333	0.0882	0.6864	1.9506	0.0000	3.4965	0.1904	0.0882	2.7024	1.6094	1.0000
510.0000	2022.0000	0.0290	0.0248	0.0000	21.5551	0.3647	0.0059	1.3585	-0.0084	0.0204	0.0000	2.1972	0.3333	0.0882	0.9131	1.8553	0.0000	3.5264	0.1669	0.0916	2.6861	0.0000	0.0000
513.0000	2015.0000	0.0631	0.0567	0.0353	22.8124	0.4045	0.0858	0.8609	0.1149	0.1941	0.0000	2.3979	0.4545	0.3668	0.6921	2.2956	0.0000	3.1781	0.7121	0.0027	2.1960	1.7918	1.0000
513.0000	2016.0000	0.0565	0.0620	0.0033	23.0774	0.3252	0.0892	0.8225	0.1215	0.1558	0.0000	2.3979	0.4545	0.3420	0.6921	1.9585	0.0000	3.2189	0.7258	0.0027	2.0799	1.6094	1.0000
513.0000	2017.0000	0.0842	0.0675	0.0183	23.4894	0.2934	0.2141	0.6456	0.0828	0.1149	0.0000	2.3026	0.5000	0.3420	0.6923	2.0101	0.0000	3.2581	0.6440	0.0027	1.8865	1.6094	1.0000
513.0000	2018.0000	0.0940	0.0776	0.1034	23.5819	0.3262	0.0709	0.5316	0.0727	0.0386	0.0000	2.3026	0.5000	0.3421	0.6923	1.2315	0.0000	3.2958	0.5800	0.0023	1.8422	1.6094	1.0000
513.0000	2019.0000	0.0808	0.0882	0.0814	23.6123	0.3171	0.0825	0.5300	0.0983	0.0591	0.0000	2.3026	0.5000	0.3420	0.6924	1.6813	0.0000	3.3322	0.6266	0.0026	1.8284	1.6094	1.0000
513.0000	2020.0000	0.1089	0.0941	0.1066	23.7481	0.3376	0.1105	0.5456	0.1049	0.1210	0.0000	2.3979	0.4545	0.3384	0.6924	1.7662	0.0000	3.3673	0.6026	0.0033	1.7609	2.0794	1.0000
513.0000	2021.0000	0.1091	0.1263	0.2479	23.8311	0.3603	0.0909	0.5616	0.0850	0.1467	0.0000	2.3979	0.4545	0.3337	0.7073	1.6745	0.0000	3.4012	0.5534	0.0036	1.7194	2.0794	1.0000
513.0000	2022.0000	0.1081	0.1110	0.0728	23.9367	0.3993	0.0828	0.5347	0.1115	0.0469	0.0000	2.3979	0.4545	0.3309	0.7151	1.4024	0.0000	3.4340	0.5168	0.0036	1.6653	2.0794	1.0000
518.0000	2019.0000	0.0265	0.1387	0.2587	20.6353	0.2790	0.0190	0.4538	0.0640	0.0565	0.0000	1.7918	0.5000	0.1400	0.6146	4.3597	0.0000	3.3322	0.1153	0.0000	2.9406	0.0000	0.0000
518.0000	2020.0000	0.0556	0.0805	0.0000	20.5293	0.1683	0.0318	0.5811	0.1217	0.2094	0.0000	1.7918	0.5000	0.1400	0.4738	6.5677	0.0000	3.3673	0.1103	0.0000	2.9676	0.6931	0.0000
518.0000	2021.0000	0.1102	0.1477	0.0000	20.4993	0.1908	-0.0472	0.4325	0.0002	-0.3056	1.0000	1.7918	0.5000	0.1400	0.7237	4.8664	0.0000	3.4012	0.1035	0.0000	2.9760	0.0000	0.0000
518.0000	2022.0000	0.1435	0.1442	0.0000	20.4196	0.1959	-0.0693	0.3514	0.0066	-0.2303	1.0000	1.7918	0.5000	0.1432	0.9780	4.6177	0.0000	3.4340	0.1199	0.0000	2.9957	0.6931	0.0000
519.0000	2015.0000	0.1280	0.0566	0.4126	22.3634	0.1920	0.0449	0.3040	-0.0274	-0.2487	0.0000	2.1972	0.3333	0.3604	0.2117	2.1501	1.0000	3.3322	0.2440	0.0000	2.3878	0.0000	0.0000
519.0000	2016.0000	0.1305	0.0476	0.1156	23.0516	0.2823	0.0171	0.4173	0.0153	1.4850	0.0000	2.1972	0.3333	0.3368	0.2160	1.4415	1.0000	3.3673	0.1879	0.0000	2.0976	0.6931	0.0000
519.0000	2017.0000	0.1388	0.0418	0.0000	22.9983	0.2263	0.0120	0.4778	0.0552	0.2564	0.0000	2.0794	0.3750	0.2330	0.6421	1.2688	1.0000	3.4012	0.2819	0.0000	2.1230	0.0000	0.0000
519.0000	2019.0000	0.1821	0.0550	0.0000	23.1222	0.2564	0.0238	0.4966	0.0828	0.0743	0.0000	2.1972	0.3333	0.2297	0.5211	1.1474	1.0000	3.4657	0.3526	0.0000	2.0693	0.0000	0.0000
519.0000	2020.0000	0.1882	0.0482	0.0000	23.2220	0.2999	0.0237	0.5577	0.1482	0.2145	0.0000	2.0794	0.3750	0.1897	0.8420	1.4464	1.0000	3.4965	0.5169	0.0000	2.0243	0.0000	0.0000
519.0000	2021.0000	0.1960	0.0569	0.0000	23.3645	0.3578	0.0371	0.5736	0.1121	0.1626	0.0000	2.1972	0.4444	0.1597	0.7902	3.0032	1.0000	3.5264	0.5645	0.0000	1.9579	0.0000	0.0000
519.0000	2022.0000	0.2180	0.0817	0.0290	23.4315	0.3500	0.0564	0.4625	0.0255	-0.1065	0.0000	2.1972	0.4444	0.1597	0.9049	2.1721	1.0000	3.5553	0.5132	0.0000	1.9267	0.0000	0.0000
521.0000	2015.0000	0.1068	0.0602	0.1023	22.9278	0.6228	0.0023	1.1525	0.0233	-0.0324	0.0000	2.1972	0.3333	0.2158	0.2901	1.1861	1.0000	3.1781	0.3914	0.0064	2.1455	2.5649	1.0000
521.0000	2016.0000	0.1085	0.0543	0.0916	23.2496	0.5870	0.0203	1.1522	0.0788	0.2027	0.0000	2.1972	0.3333	0.2247	0.2038	1.0818	1.0000	3.2189	0.4573	0.0047	2.0002	2.9957	1.0000
521.0000	2017.0000	0.1429	0.0453	0.1532	23.4934	0.6769	0.0025	1.1800	-0.0346	0.3409	0.0000	2.1972	0.3333	0.2247	0.2038	0.9894	1.0000	3.2581	0.4021	0.0048	1.8845	3.0445	1.0000
521.0000	2018.0000	0.1552	0.0470	0.1855	23.4681	0.6700	0.0022	1.1097	-0.0142	0.0412	0.0000	2.1972	0.3333	0.2358	0.1942	0.8708	1.0000	3.2958	0.3279	0.0049	1.8984	3.0910	1.0000
521.0000	2019.0000	0.1662	0.0473	0.1648	23.3767	0.6401	0.0029	1.1123	0.0905	-0.0536	0.0000	2.1972	0.3333	0.2379	0.1925	0.8766	1.0000	3.3322	0.3625	0.0034	1.9443	2.8904	1.0000
521.0000	2020.0000	0.1962	0.0361	0.2414	23.5023	0.6919	-0.0052	1.0155	0.0872	-0.0704	1.0000	2.1972	0.3333	0.2379	0.1925	1.0426	1.0000	3.3673	0.3614	0.0034	1.8845	2.5649	1.0000
521.0000	2021.0000	0.1304	0.0346	0.2971	23.4439	0.6712	0.0056	1.1525	0.0106	0.1719	0.0000	2.1972	0.3333	0.2379	0.1925	0.9059	1.0000	3.4012	0.3554	0.0034	1.9144	3.0445	1.0000
521.0000	2022.0000	0.1507	0.0324	0.2070	23.5083	0.6581	0.0177	1.2880	0.0904	0.1210	0.0000	2.1972	0.3333	0.2412	0.1925	0.9053	1.0000	3.4340	0.3655	0.0033	1.8842	2.8904	1.0000
523.0000	2017.0000	0.2109	0.0300	0.0000	22.2945	0.6177	0.0075	2.4959	-0.0332	0.1992	0.0000	1.9459	0.4286	0.3004	0.4735	1.4077	1.0000	3.4965	0.4138	0.0012	2.4214	2.1972	1.0000
523.0000	2019.0000	0.1676	0.0262	0.0000	22.6982	0.7915	-0.0157	0.8167	-0.0773	0.0011	1.0000	1.9459	0.4286	0.3104	0.4582	1.4364	1.0000	3.5553	0.4562	0.0006	2.2599	2.0794	1.0000
523.0000	2020.0000	0.1529	0.0277	0.0000	21.9469	0.8845	-0.2924	0.6252	-0.1341	-0.4230	1.0000	1.9459	0.4286	0.3104	0.4582	2.7088	1.0000	3.5553	0.4823	0.0003	2.5535	1.0986	0.0000
523.0000	2022.0000	0.1173	0.0320	0.0000	21.5731	0.5850	-0.0284	0.9861	-0.1346	-0.0377	1.0000	1.7918	0.3333	0.1834	0.8113	2.9059	1.0000	3.6109	0.5613	0.0001	2.6837	1.3863	0.0000
525.0000	2017.0000	0.2318	0.0312	0.0000	23.2286	0.5486	0.0620	0.4363	0.0420	0.4061	0.0000	2.1972	0.3333	0.5175	0.1932	1.4409	0.0000	3.2958	0.6882	0.0000	2.0132	1.9459	1.0000
525.0000	2019.0000	0.2112	0.0234	0.0000	23.3452	0.6704	-0.0248	0.3396	0.1064	-0.2190	1.0000	2.1972	0.3333	0.4584	0.2011	1.0797	0.0000	3.3673	0.5873	0.0140	1.9608	1.6094	1.0000
525.0000	2020.0000	0.2038	0.0352	0.0000	23.1693	0.6441	-0.0118	0.3174	0.0200	-0.1284	1.0000	2.1972	0.3333	0.4510	0.1774	0.9490	0.0000	3.4012	0.5439	0.0140	2.0450	1.6094	1.0000
528.0000	2015.0000	0.1190	0.0398	0.1769	23.7380	0.5631	0.0010	0.3232	0.0071	-0.3534	0.0000	2.3979	0.3636	0.3498	0.0664	1.0207	1.0000	3.1355	0.5036	0.0002	1.7568	0.6931	0.0000
528.0000	2016.0000	0.1000	0.0414	0.0643	23.7478	0.5702	0.0023	0.3420	0.0670	0.0525	0.0000	2.3979	0.3636	0.3498	0.0664	0.9698	1.0000	3.1781	0.5233	0.0002	1.7535	0.0000	0.0000
528.0000	2017.0000	0.1012	0.0339	0.0452	23.7986	0.5790	0.0153	0.5333	0.0440	0.6079	0.0000	2.3979	0.3636	0.3498	0.0664	1.0222	1.0000	3.2189	0.4743	0.0002	1.7290	1.3863	0.0000
528.0000	2018.0000	0.1028	0.0309	0.0587	23.9895	0.6148	0.0342	0.7365	0.0242	0.6055	0.0000	2.3979	0.3636	0.3498	0.0886	0.9535	1.0000	3.2581	0.4771	0.0002	1.6302	1.3863	0.0000
528.0000	2019.0000	0.1066	0.0351	0.0193	24.1198	0.6373	0.0383	0.6840	0.0622	0.0604	0.0000	2.3979	0.3636	0.3467	0.1117	0.9805	1.0000	3.2958	0.4705	0.0011	1.5613	1.7918	1.0000
528.0000	2020.0000	0.1004	0.0323	0.0196	24.2499	0.6497	0.0421	0.7203	0.0590	0.1995	0.0000	2.3979	0.3636	0.3467	0.0932	0.9694	1.0000	3.3322	0.4621	0.0011	1.4911	1.9459	1.0000
528.0000	2021.0000	0.1039	0.0326	0.0271	24.4229	0.6008	0.0250	0.7048	0.0209	0.2477	0.0000	2.3979	0.3636	0.3468	0.1430	0.8827	1.0000	3.3673	0.4521	0.0008	1.3950	2.8332	1.0000
528.0000	2022.0000	0.0959	0.0354	0.0044	24.4671	0.5936	0.0156	0.6403	0.0227	-0.0774	0.0000	2.3979	0.3636	0.2587	0.2983	0.9341	1.0000	3.4012	0.1859	0.0006	1.3711	2.1972	1.0000
529.0000	2020.0000	0.0248	0.0027	0.0000	22.0399	0.4520	0.1072	1.0780	0.1543	0.1243	0.0000	2.1972	0.3333	0.5150	0.0402	1.5008	1.0000	3.3673	0.5720	0.0000	2.5123	2.4849	1.0000
529.0000	2021.0000	0.0239	0.0031	0.0000	22.2731	0.4865	0.0896	0.8474	0.0423	0.0716	0.0000	2.0794	0.3750	0.5150	0.0603	1.2609	1.0000	3.4012	0.5808	0.0000	2.4258	2.0794	1.0000
529.0000	2022.0000	0.0586	0.0014	0.0000	22.4682	0.4680	0.1802	0.6548	0.0428	-0.0604	0.0000	1.9459	0.4286	0.5461	0.0182	1.3536	1.0000	3.4340	0.5644	0.0000	2.3501	1.9459	1.0000
530.0000	2017.0000	0.1552	0.0451	0.0000	22.4495	0.3781	0.0382	0.3882	-0.0369	0.1687	0.0000	2.1972	0.3333	0.1996	0.4301	1.0884	0.0000	3.2189	0.3609	0.0081	2.3490	1.7918	1.0000
530.0000	2019.0000	0.1599	0.0351	0.0000	22.4326	0.3749	0.0155	0.3302	0.0023	-0.0683	0.0000	2.1972	0.3333	0.2027	0.4301	0.8898	0.0000	3.2958	0.2911	0.0048	2.3589	2.0794	1.0000
530.0000	2020.0000	0.1077	0.0332	0.0000	22.4605	0.3929	0.0041	0.3082	-0.0023	-0.0571	0.0000	2.1972	0.3333	0.2027	0.4301	0.9709	0.0000	3.3322	0.2912	0.0046	2.3492	1.0986	0.0000
530.0000	2021.0000	0.1753	0.0312	0.0000	22.4700	0.4683	-0.0482	0.3660	0.0003	0.2095	1.0000	2.3026	0.4000	0.2027	0.4301	1.1240	0.0000	3.3673	0.2912	0.0044	2.3467	0.6931	0.0000
533.0000	2019.0000	0.2325	0.0426	0.0000	21.5859	0.6307	-0.0042	0.5654	0.0593	-0.5824	1.0000	2.1972	0.3333	0.1737	0.7742	1.4288	0.0000	3.3322	0.2231	0.0000	2.6683	0.6931	0.0000
533.0000	2020.0000	0.2205	0.0403	0.0000	21.6171	0.6109	0.0355	0.6139	0.0157	0.0757	0.0000	2.1972	0.3333	0.1737	0.7742	1.4660	0.0000	3.3673	0.2200	0.0000	2.6595	1.0986	0.0000
533.0000	2021.0000	0.2492	0.0423	0.0000	21.5882	0.6578	-0.0084	0.6054	0.0229	-0.0128	1.0000	2.1972	0.3333	0.1737	0.7742	2.0133	0.0000	3.4012	0.2054	0.0000	2.6703	1.0986	0.0000
533.0000	2022.0000	0.2805	0.0376	0.0000	21.6599	0.6653	0.0209	0.7201	0.0361	0.2160	0.0000	2.1972	0.3333	0.1737	0.7742	1.6829	0.0000	3.4340	0.2039	0.0000	2.6479	1.3863	0.0000
534.0000	2019.0000	0.2474	0.1598	0.5547	21.4470	0.5404	0.0199	0.2098	0.0753	1.1232	0.0000	2.1972	0.3333	0.4228	0.2459	2.7526	0.0000	3.3322	0.5725	0.0008	2.7130	0.0000	0.0000
534.0000	2020.0000	0.2281	0.2148	0.3445	21.4774	0.5335	0.0329	0.2639	0.0670	0.0070	0.0000	2.0794	0.3750	0.4228	0.2495	3.6967	0.0000	3.3673	0.5592	0.0008	2.7047	0.0000	0.0000
534.0000	2021.0000	0.2100	0.1807	0.3530	21.4735	0.4807	0.0419	0.3093	0.0645	0.1877	0.0000	2.0794	0.3750	0.3986	0.1466	4.6494	0.0000	3.4012	0.4923	0.0017	2.7073	0.6931	0.0000
534.0000	2022.0000	0.1908	0.1815	0.4698	21.6131	0.4906	0.0464	0.3488	0.0800	0.2097	0.0000	1.9459	0.4286	0.2909	0.1363	3.3506	0.0000	3.4340	0.5185	0.0033	2.6634	1.0986	0.0000
536.0000	2017.0000	0.0457	0.0269	0.0000	23.7687	0.3892	0.0099	0.2447	0.0209	0.1021	0.0000	2.3026	0.5714	0.2637	0.5209	1.0285	0.0000	3.4965	0.6623	0.0000	1.7555	1.0986	0.0000
536.0000	2019.0000	0.0776	0.2418	0.0000	23.4059	0.6619	-0.1538	0.0875	-0.0361	-0.5824	1.0000	2.3026	0.5714	0.2537	0.5414	1.1724	0.0000	3.5553	0.6344	0.0000	1.9391	1.7918	1.0000
536.0000	2021.0000	0.0575	0.0935	0.0000	23.1655	0.5339	-0.0173	0.2550	0.0540	0.3737	1.0000	2.3026	0.5714	0.1373	0.9960	1.1256	1.0000	3.6109	0.5816	0.0000	2.0552	3.3673	1.0000
536.0000	2022.0000	0.0921	0.1064	0.0867	22.9490	0.5617	-0.1179	0.2264	0.1654	-0.2203	1.0000	2.1972	0.3333	0.1373	0.9979	1.1231	1.0000	3.6109	0.5700	0.0000	2.1534	3.2189	1.0000
538.0000	2019.0000	0.0921	0.0059	0.0000	24.6284	0.2328	0.0806	0.5726	0.0424	0.1107	0.0000	2.3026	0.3333	0.2514	0.9691	1.7228	0.0000	3.2958	0.6776	0.0071	1.2729	3.1355	1.0000
538.0000	2020.0000	0.1021	0.0055	0.0000	24.7346	0.3056	0.1051	0.6244	0.0693	0.1038	0.0000	2.3026	0.3077	0.2514	0.9691	1.9115	0.0000	3.3322	0.6006	0.0071	1.2114	3.0910	1.0000
538.0000	2021.0000	0.1307	0.0091	0.0000	24.6801	0.2650	0.0520	0.6766	0.0999	0.1109	0.0000	2.1972	0.4444	0.2504	0.9691	1.8651	0.0000	3.3673	0.5568	0.0089	1.2452	3.7842	1.0000
538.0000	2022.0000	0.1470	0.0094	0.0176	24.6996	0.2775	0.0538	0.6907	0.0602	0.0031	0.0000	2.3979	0.3636	0.2502	0.9691	2.0400	0.0000	3.4012	0.7407	0.0086	1.2350	3.6889	1.0000
541.0000	2017.0000	0.0282	0.0337	0.0000	22.4595	0.1544	0.1267	0.6454	0.0380	0.1288	0.0000	2.1972	0.3333	0.1347	0.7795	2.0004	1.0000	3.2581	0.4909	0.0092	2.3466	1.3863	0.0000
541.0000	2019.0000	0.0838	0.0417	0.0000	22.5438	0.2053	0.0516	0.5675	0.0823	-0.1221	0.0000	2.1972	0.3333	0.1347	0.7795	1.1885	1.0000	3.3322	0.4824	0.0094	2.3153	2.1972	1.0000
541.0000	2020.0000	0.1081	0.0430	0.0000	22.8656	0.2591	0.0430	0.4994	0.0463	0.1220	0.0000	2.1972	0.3333	0.1347	0.7795	1.1466	1.0000	3.3673	0.5468	0.0090	2.1804	1.7918	1.0000
541.0000	2021.0000	0.1320	0.0488	0.0000	22.9954	0.3529	0.0293	0.5239	-0.0286	0.2744	0.0000	2.1972	0.3333	0.1347	0.7795	1.0603	1.0000	3.4012	0.5392	0.0090	2.1243	2.3979	1.0000
541.0000	2022.0000	0.1489	0.0575	0.0866	23.4503	0.4374	0.0220	0.5494	0.0697	0.8354	0.0000	2.1972	0.3333	0.1384	0.7795	0.8237	1.0000	3.4340	0.5619	0.0092	1.9127	2.7726	1.0000
545.0000	2017.0000	0.1257	0.0360	0.0000	21.7357	0.2719	0.0609	0.6391	0.0932	0.6643	0.0000	1.6094	0.4000	0.3730	0.0373	2.0595	0.0000	3.2581	0.3941	0.0000	2.6154	0.0000	0.0000
545.0000	2019.0000	0.1374	0.0336	0.0000	21.8518	0.3282	0.0080	0.6063	-0.0007	0.0163	0.0000	1.6094	0.4000	0.3730	0.0373	1.2904	0.0000	3.3322	0.3844	0.0000	2.5782	0.0000	0.0000
545.0000	2020.0000	0.1421	0.0363	0.0000	21.7837	0.3743	-0.0837	0.6135	0.0615	-0.0269	1.0000	1.6094	0.4000	0.3426	0.0406	1.5478	0.0000	3.3673	0.3695	0.0000	2.6033	1.0986	0.0000
545.0000	2021.0000	0.1571	0.0351	0.0000	21.8477	0.3766	0.0360	0.8783	0.0375	0.4286	0.0000	1.6094	0.4000	0.3426	0.0406	1.6579	0.0000	3.4012	0.3608	0.0000	2.5824	1.0986	0.0000
545.0000	2022.0000	0.1270	0.0344	0.0000	21.8495	0.3914	-0.0474	0.8146	0.0105	-0.0420	1.0000	1.6094	0.4000	0.3426	0.0406	1.5138	0.0000	3.4340	0.3573	0.0000	2.5831	1.0986	0.0000
546.0000	2017.0000	0.1052	0.0229	0.0000	22.8015	0.5161	0.0613	0.7739	0.0368	1.3443	0.0000	1.9459	0.4286	0.3746	0.1933	1.8785	0.0000	3.2189	0.6216	0.0423	2.2023	0.0000	0.0000
547.0000	2015.0000	0.4489	0.1504	0.0961	22.6380	0.1891	0.0588	0.3053	0.0253	0.3116	0.0000	2.1972	0.3333	0.0895	0.8949	2.8704	1.0000	3.1355	0.2760	0.3455	2.2685	1.0986	0.0000
547.0000	2018.0000	0.3682	0.1235	0.1489	22.9563	0.2252	0.0592	0.4100	0.0200	0.4961	0.0000	2.1972	0.3333	0.0873	0.8949	1.3062	1.0000	3.2581	0.2943	0.1583	2.1361	2.7081	1.0000
547.0000	2019.0000	0.3970	0.1394	0.2532	23.1084	0.2460	0.0716	0.4002	0.0036	0.1489	0.0000	2.1972	0.3333	0.0900	0.8045	1.5194	1.0000	3.2958	0.3130	0.0041	2.0688	3.6109	1.0000
547.0000	2020.0000	0.4387	0.1257	0.2256	23.2438	0.2485	0.0750	0.3808	0.0157	0.0982	0.0000	2.1972	0.3333	0.0943	0.7669	3.1014	1.0000	3.3322	0.4336	0.0041	2.0074	3.8501	1.0000
547.0000	2021.0000	0.3990	0.1327	0.1967	23.3597	0.2844	0.0495	0.3139	-0.0196	-0.0659	0.0000	2.0794	0.3750	0.0944	0.7669	1.9237	1.0000	3.3673	0.2759	0.0000	1.9538	4.0943	1.0000
547.0000	2022.0000	0.4711	0.1358	0.1413	23.4081	0.3046	0.0042	0.2415	-0.0353	-0.1659	0.0000	2.1972	0.3333	0.1213	0.5973	1.3266	1.0000	3.4012	0.2903	0.0000	1.9318	4.0943	1.0000
550.0000	2016.0000	0.1319	0.0727	0.0643	23.9217	0.4934	0.0579	1.1696	0.1875	0.0859	0.0000	2.1972	0.3333	0.4103	0.7799	1.3063	1.0000	3.1781	0.8482	0.0000	1.6630	0.0000	0.0000
550.0000	2017.0000	0.1394	0.0656	0.0282	23.9960	0.5235	0.0272	1.2322	0.0256	0.1769	0.0000	2.1972	0.3333	0.4103	0.7799	0.9799	1.0000	3.2189	0.7888	0.0000	1.6251	1.9459	1.0000
550.0000	2018.0000	0.1628	0.0614	0.0414	23.8759	0.5562	0.0037	1.1350	-0.0043	-0.0988	0.0000	2.3026	0.3333	0.4103	0.7799	0.9404	1.0000	3.2581	0.8311	0.0000	1.6903	2.1972	1.0000
550.0000	2019.0000	0.1865	0.0664	0.0830	23.9137	0.5680	0.0062	1.2233	0.1126	0.0327	0.0000	2.1972	0.3333	0.4103	0.7799	0.9391	1.0000	3.2958	0.8178	0.0000	1.6719	2.1972	1.0000
550.0000	2020.0000	0.1773	0.0503	0.1927	24.0621	0.6102	0.0210	1.2612	0.1312	0.1344	0.0000	2.1972	0.3333	0.4103	0.7799	1.0658	1.0000	3.3322	0.7826	0.0000	1.5942	1.7918	1.0000
550.0000	2021.0000	0.1790	0.0536	0.0939	23.9951	0.6754	0.0211	1.2915	0.0668	0.0642	0.0000	2.1972	0.3333	0.4103	0.7799	1.0780	1.0000	3.3673	0.7563	0.0000	1.6316	1.9459	1.0000
550.0000	2022.0000	0.1905	0.0671	0.2651	24.0363	0.6636	0.0321	1.1184	-0.0553	-0.1454	0.0000	2.1972	0.3333	0.4103	0.7799	0.9922	1.0000	3.4012	0.7362	0.0000	1.6108	1.7918	1.0000
553.0000	2017.0000	0.0363	0.0151	0.0000	24.4024	0.5260	0.0406	0.6260	0.0999	3.0806	0.0000	1.7918	0.3333	0.7319	0.0661	1.0445	1.0000	3.2189	0.0853	0.0000	1.4007	0.0000	0.0000
553.0000	2020.0000	0.0334	0.0168	0.0000	24.5692	0.5420	0.0077	0.6178	0.0432	0.0320	0.0000	1.6094	0.4000	0.7288	0.0701	0.9177	1.0000	3.3322	0.8805	0.0000	1.3091	0.0000	0.0000
553.0000	2021.0000	0.0286	0.0162	0.0000	24.6400	0.5805	0.0034	0.6397	0.0908	0.0912	0.0000	1.6094	0.4000	0.7398	0.0170	0.9557	1.0000	3.3673	0.8747	0.0000	1.2690	0.0000	0.0000
559.0000	2017.0000	0.1129	0.0437	0.0000	23.1682	0.5323	0.0801	0.9680	0.1033	0.0342	0.0000	2.0794	0.3750	0.5650	0.0556	2.9561	0.0000	3.2189	0.6635	0.0000	2.0382	1.0986	0.0000
559.0000	2019.0000	0.0905	0.0462	0.0716	23.2105	0.5470	0.0453	0.8790	0.1061	-0.0687	0.0000	2.1972	0.3333	0.5651	0.0527	1.7762	0.0000	3.2958	0.6717	0.0000	2.0216	1.6094	1.0000
559.0000	2020.0000	0.0845	0.0433	0.0512	23.4635	0.4290	0.0322	0.7909	0.0801	0.0284	0.0000	2.1972	0.3333	0.6376	0.0263	1.4750	0.0000	3.3322	0.6471	0.0000	1.9022	1.6094	1.0000
559.0000	2021.0000	0.0878	0.0348	0.0000	23.5459	0.4778	0.0434	0.8865	0.0563	0.3162	0.0000	2.1972	0.3333	0.6397	0.0262	1.6074	0.0000	3.3673	0.6389	0.0000	1.8630	1.6094	1.0000
559.0000	2022.0000	0.0702	0.0379	0.0000	23.6776	0.5352	0.0454	0.7784	0.0599	-0.0214	0.0000	2.1972	0.3333	0.6397	0.0262	1.3114	0.0000	3.4012	0.6263	0.0000	1.7983	1.0986	0.0000
561.0000	2017.0000	0.3092	0.1256	0.0000	21.7443	0.4953	0.0350	0.4786	0.0741	0.0872	0.0000	2.0794	0.3750	0.4173	0.3056	2.3310	1.0000	3.2581	0.5996	0.0010	2.6124	0.6931	0.0000
561.0000	2019.0000	0.2900	0.1435	0.0000	21.8951	0.4970	0.0317	0.4383	0.0738	0.0989	0.0000	2.1972	0.3333	0.4169	0.3056	1.8529	1.0000	3.3322	0.5751	0.0010	2.5630	0.6931	0.0000
561.0000	2020.0000	0.3100	0.1492	0.0000	21.9965	0.5221	0.0323	0.4063	0.0256	0.0316	0.0000	2.1972	0.3333	0.4169	0.3056	1.7290	1.0000	3.3673	0.5756	0.0010	2.5281	0.6931	0.0000
561.0000	2021.0000	0.2900	0.1562	0.0000	22.0814	0.5272	0.0306	0.4027	0.0083	0.0829	0.0000	2.1972	0.3333	0.4064	0.3135	1.8277	1.0000	3.4012	0.5491	0.0009	2.4983	1.0986	0.0000
561.0000	2022.0000	0.0027	0.1638	0.0000	22.1841	0.5509	0.0245	0.3903	-0.0203	0.0650	0.0000	2.1972	0.3333	0.3409	0.3737	1.8213	1.0000	3.4340	0.5027	0.0008	2.4612	0.6931	0.0000
565.0000	2015.0000	0.1351	0.0280	0.0450	20.7823	0.2670	0.1438	0.6447	0.0150	0.1728	0.0000	2.0794	0.3750	0.4055	0.0146	6.3816	1.0000	3.1781	0.4258	0.0000	2.8974	0.6931	0.0000
565.0000	2016.0000	0.1771	0.0078	0.0078	21.0104	0.2628	0.1867	1.9698	0.0617	2.6359	0.0000	2.1972	0.3333	0.4055	0.0137	4.3590	1.0000	3.2189	0.4460	0.0000	2.8379	0.6931	0.0000
565.0000	2017.0000	0.1765	0.0053	0.0111	21.1750	0.3344	0.0559	2.4858	0.0344	0.5310	0.0000	2.1972	0.3333	0.4055	0.0163	2.3078	1.0000	3.2581	0.4060	0.0000	2.7926	0.6931	0.0000
565.0000	2018.0000	0.1705	0.0340	0.0058	21.1077	0.2654	0.0298	0.4153	0.0170	-0.5347	0.0000	2.1972	0.3333	0.4055	0.0171	1.5231	1.0000	3.2958	0.4055	0.0000	2.8136	0.6931	0.0000
565.0000	2019.0000	0.1716	0.0455	0.0090	21.1543	0.2633	0.0432	0.3146	0.0084	-0.2506	0.0000	2.1972	0.3333	0.4055	0.0171	1.7820	1.0000	3.3322	0.4079	0.0000	2.8016	0.0000	0.0000
565.0000	2020.0000	0.1541	0.0500	0.0404	21.1861	0.2473	0.0352	0.2768	0.0285	-0.0849	0.0000	2.1972	0.3333	0.4055	0.0177	1.5410	1.0000	3.3673	0.4066	0.0000	2.7937	0.0000	0.0000
565.0000	2021.0000	0.1512	0.0455	0.0050	21.1976	0.2135	0.0446	0.3063	-0.0043	0.1304	0.0000	2.0794	0.3750	0.4055	0.0374	2.0132	1.0000	3.4012	0.4073	0.0000	2.7917	0.0000	0.0000
565.0000	2022.0000	0.1437	0.0489	0.0006	21.1996	0.1932	0.0326	0.2915	0.0189	-0.0418	0.0000	2.1972	0.3333	0.4055	0.0171	1.7738	1.0000	3.4340	0.4118	0.0000	2.7924	0.0000	0.0000
566.0000	2015.0000	0.0474	0.0196	0.8069	22.3089	0.4804	0.0462	0.3843	0.0290	0.2238	0.0000	2.1972	0.3333	0.2961	0.1424	4.4638	0.0000	3.1781	0.4815	0.0017	2.4030	2.0794	1.0000
566.0000	2016.0000	0.0295	0.0407	0.6316	22.9858	0.4140	0.0220	0.2083	-0.0018	-0.0820	0.0000	2.1972	0.3333	0.3408	0.1125	1.8743	0.0000	3.2189	0.4961	0.0013	2.1213	1.6094	1.0000
566.0000	2018.0000	0.0844	0.0340	0.7712	23.0589	0.5332	0.0098	0.2367	-0.0492	0.3548	0.0000	2.1972	0.3333	0.2499	0.4002	1.1610	0.0000	3.2958	0.4708	0.0013	2.0914	2.4849	1.0000
566.0000	2019.0000	0.0873	0.0855	0.7288	23.1007	0.5703	-0.0184	0.2316	-0.0182	-0.0107	1.0000	2.1972	0.3333	0.1691	0.5915	1.2807	0.0000	3.3322	0.4548	0.0013	2.0738	1.6094	1.0000
566.0000	2020.0000	0.0820	0.1086	0.4706	23.0534	0.6136	-0.0622	0.2090	-0.0114	-0.1002	1.0000	2.0794	0.3750	0.2223	0.4659	1.7325	1.0000	3.3673	0.4304	0.0009	2.0968	1.6094	1.0000
566.0000	2021.0000	0.0631	0.0734	0.5342	22.8471	0.7148	-0.1714	0.2209	0.0129	-0.0642	1.0000	2.1972	0.3333	0.2289	0.4659	1.4755	1.0000	3.4012	0.4108	0.0003	2.1899	1.3863	0.0000
566.0000	2022.0000	0.0518	0.0800	0.6545	22.7201	0.6827	0.0003	0.2262	0.0193	-0.1360	0.0000	2.1972	0.3333	0.2289	0.4612	1.3906	1.0000	3.4340	0.4089	0.0003	2.2458	0.6931	0.0000
568.0000	2019.0000	0.1406	0.0055	0.0000	24.0878	0.3238	0.1802	0.6140	0.1674	0.2115	0.0000	2.3979	0.3636	0.2602	0.9603	4.7023	1.0000	3.2581	0.7658	0.0004	1.5773	3.1355	1.0000
568.0000	2020.0000	0.1423	0.0068	0.0000	24.2789	0.3378	0.1864	0.5210	0.1404	0.0529	0.0000	2.3979	0.3636	0.2602	0.9603	9.7975	1.0000	3.2958	0.7687	0.0004	1.4735	2.9444	1.0000
568.0000	2021.0000	0.1439	0.0082	0.0000	24.4894	0.3489	0.2029	0.5278	0.1782	0.2396	0.0000	2.3979	0.3636	0.2602	0.9603	8.9515	1.0000	3.3322	0.7949	0.0004	1.3554	2.9957	1.0000
568.0000	2022.0000	0.1331	0.0082	0.0000	24.6626	0.3319	0.2201	0.5312	0.1608	0.2171	0.0000	2.3979	0.3636	0.2589	0.9603	6.7274	1.0000	3.3673	0.8061	0.0007	1.2556	2.1972	1.0000
570.0000	2019.0000	0.1196	0.0325	0.0000	21.9728	0.3893	0.0071	0.5820	-0.0058	-0.0437	0.0000	2.0794	0.3750	0.3043	0.0187	1.0176	1.0000	3.2581	0.4166	0.0000	2.5323	0.0000	0.0000
570.0000	2020.0000	0.1236	0.0315	0.0000	22.0977	0.4200	0.0141	0.6172	0.0637	0.1225	0.0000	2.1972	0.3333	0.3043	0.0482	1.0748	1.0000	3.2958	0.4404	0.0000	2.4881	0.6931	0.0000
570.0000	2021.0000	0.0955	0.0336	0.0000	22.3044	0.3628	0.0234	0.5565	-0.0548	0.0679	0.0000	2.1972	0.3333	0.3226	0.0499	1.0561	1.0000	3.3322	0.4206	0.0000	2.4109	1.9459	1.0000
572.0000	2015.0000	0.2111	0.0385	0.6105	23.5796	0.4418	0.0061	0.7271	0.0407	-0.0138	0.0000	2.0794	0.3750	0.2880	0.1964	1.0468	0.0000	3.1355	0.5405	0.0000	1.8370	1.7918	1.0000
572.0000	2016.0000	0.1723	0.0518	0.6784	23.6246	0.4702	0.0007	0.7804	0.0195	0.1403	0.0000	2.1972	0.3333	0.2880	0.1964	0.9562	0.0000	3.1781	0.5467	0.0000	1.8161	1.0986	0.0000
572.0000	2017.0000	0.1972	0.0686	0.4320	23.4828	0.4765	-0.0833	0.5697	-0.1145	-0.3029	1.0000	2.1972	0.3333	0.2880	0.1964	0.9545	0.0000	3.2189	0.5362	0.0000	1.8881	1.9459	1.0000
572.0000	2018.0000	0.2250	0.1878	0.5713	23.1620	0.4958	-0.1668	0.3704	0.0427	-0.4788	1.0000	2.1972	0.3333	0.2880	0.1964	0.8164	0.0000	3.2581	0.5110	0.0000	2.0426	1.7918	1.0000
572.0000	2021.0000	0.0504	0.0853	0.3888	22.8283	0.4453	0.0155	0.2024	0.0199	0.2818	0.0000	2.1972	0.3333	0.2880	0.1964	1.6167	0.0000	3.3673	0.3868	0.0000	2.1967	1.3863	0.0000
572.0000	2022.0000	0.1898	0.0923	0.7021	22.5636	0.5276	-0.2172	0.3277	0.0402	0.3487	1.0000	2.1972	0.3333	0.2880	0.1964	1.7771	0.0000	3.4012	0.3843	0.0000	2.3099	0.0000	0.0000
576.0000	2017.0000	0.1150	0.0156	0.0000	20.9136	0.1527	-0.1417	0.3409	-0.0044	0.0037	1.0000	1.9459	0.4286	0.4155	0.1024	6.2741	0.0000	3.1781	0.5909	0.0144	2.8628	0.6931	0.0000
576.0000	2019.0000	0.2931	0.0428	0.0000	21.1843	0.2774	0.0665	0.3042	-0.0021	0.2086	0.0000	1.9459	0.4286	0.4155	0.0559	2.3557	0.0000	3.2581	0.4911	0.0229	2.7899	0.0000	0.0000
576.0000	2020.0000	0.3261	0.0625	0.0000	21.3876	0.1063	0.2442	0.2918	-0.0001	0.0409	0.0000	1.7918	0.5000	0.4155	0.0559	2.4709	0.0000	3.2958	0.4718	0.0229	2.7301	0.0000	0.0000
576.0000	2022.0000	0.3705	0.1635	0.0000	21.4197	0.1085	0.0615	0.2307	-0.0264	-0.1746	0.0000	1.9459	0.4286	0.4177	0.0559	2.3099	0.0000	3.3673	0.4378	0.0250	2.7229	0.0000	0.0000
581.0000	2017.0000	0.2092	0.0434	0.0000	23.7305	0.2412	0.1412	0.4810	0.0473	0.4040	0.0000	2.3979	0.3636	0.2022	0.7000	1.3526	1.0000	3.2581	0.5178	0.0001	1.7656	0.0000	0.0000
581.0000	2020.0000	0.2030	0.0413	0.0000	24.0320	0.3128	0.1100	0.5022	0.0286	0.4667	0.0000	2.3979	0.3636	0.2022	0.7000	1.0977	1.0000	3.3673	0.5746	0.0026	1.6118	1.3863	0.0000
581.0000	2021.0000	0.2082	0.0435	0.0000	24.0544	0.2863	0.0958	0.4947	0.0224	0.0620	0.0000	2.3979	0.3636	0.2023	0.7000	1.0053	1.0000	3.4012	0.4835	0.0025	1.6010	2.0794	1.0000
584.0000	2017.0000	0.2556	0.0166	0.0216	22.0249	0.5417	0.0390	0.5311	0.1082	1.1407	0.0000	2.1972	0.3333	0.1860	0.6075	2.9931	0.0000	3.3322	0.3823	0.0001	2.5163	4.8828	1.0000
584.0000	2019.0000	0.4107	0.0511	0.0000	22.2349	0.5885	0.0107	0.3847	-0.0358	-0.2711	0.0000	2.0794	0.3750	0.1860	0.6075	1.4259	0.0000	3.4012	0.3883	0.0283	2.4405	5.3423	1.0000
584.0000	2020.0000	0.4135	0.0552	0.0000	22.3360	0.4914	0.0020	0.3388	0.0002	-0.0684	0.0000	2.1972	0.3333	0.1499	0.6075	1.2954	0.0000	3.4340	0.4164	0.0228	2.4027	5.1705	1.0000
586.0000	2016.0000	0.0975	0.0315	0.0150	20.1282	0.5271	0.0070	0.8410	-0.0062	0.0460	0.0000	1.6094	0.4000	0.2068	0.2418	7.9976	0.0000	3.3673	0.4094	0.0000	3.0555	1.6094	1.0000
586.0000	2017.0000	0.0924	0.0345	0.0622	20.1447	0.5316	0.0017	0.7019	-0.0505	-0.1421	0.0000	1.6094	0.4000	0.2068	0.3208	6.7176	0.0000	3.4012	0.4773	0.0000	3.0535	2.0794	1.0000
586.0000	2018.0000	0.1312	0.0342	0.2270	20.2114	0.5644	-0.0032	0.7357	-0.0066	0.0932	1.0000	1.6094	0.4000	0.2068	0.2418	4.2983	0.0000	3.4340	0.4228	0.0000	3.0411	2.4849	1.0000
586.0000	2019.0000	0.2008	0.0527	0.0000	20.2536	0.5707	0.0096	0.7093	-0.0237	0.0177	0.0000	1.6094	0.4000	0.2068	0.4713	3.7112	0.0000	3.4657	0.4161	0.0000	3.0334	2.7726	1.0000
586.0000	2020.0000	0.2189	0.0554	0.0169	20.0116	0.4437	0.0408	0.8693	0.0016	0.1171	0.0000	1.6094	0.4000	0.2068	0.6818	3.3048	0.0000	3.4965	0.4568	0.0000	3.0626	1.9459	1.0000
586.0000	2021.0000	0.2336	0.0551	0.0000	20.0601	0.4155	0.0558	0.8939	-0.0124	-0.0731	0.0000	1.6094	0.4000	0.2068	0.6818	3.7646	0.0000	3.5264	0.4260	0.0000	3.0626	0.0000	0.0000
586.0000	2022.0000	0.2304	0.0672	0.0000	20.1403	0.4261	0.0358	0.8316	0.0368	-0.0074	0.0000	1.6094	0.4000	0.2068	0.6818	3.2953	0.0000	3.5553	0.4272	0.0000	3.0606	1.0986	0.0000
589.0000	2017.0000	0.1019	0.0254	0.0000	22.9970	0.6563	-0.0220	0.6910	0.0233	0.2456	1.0000	2.3026	0.4000	0.2533	0.0227	1.0290	1.0000	3.0910	0.2712	0.0001	2.1112	1.0986	0.0000
589.0000	2019.0000	0.1267	0.0294	0.0000	23.0766	0.6461	0.0129	0.6150	0.1665	-0.0538	0.0000	2.0794	0.5000	0.2533	0.0249	0.9896	1.0000	3.1781	0.2698	0.0000	2.0786	1.0986	0.0000
589.0000	2020.0000	0.1141	0.0297	0.0000	23.1670	0.5761	0.1033	0.6179	0.1441	0.0543	0.0000	2.1972	0.4444	0.2463	0.0252	1.0309	1.0000	3.2189	0.2885	0.0026	2.0387	1.6094	1.0000
589.0000	2021.0000	0.1101	0.0281	0.0000	23.2786	0.5386	0.0303	0.6018	0.0222	0.0779	0.0000	2.3026	0.4000	0.2776	0.0897	0.9958	1.0000	3.2581	0.3372	0.0021	1.9881	1.0986	0.0000
589.0000	2022.0000	0.1048	0.0312	0.0000	23.4808	0.5888	0.0301	0.5894	-0.0070	0.1500	0.0000	2.0794	0.3750	0.2776	0.0608	0.9385	1.0000	3.2958	0.3679	0.0021	1.8922	1.0986	0.0000
590.0000	2017.0000	0.0450	0.0161	0.0000	20.5883	0.3324	0.0132	0.4567	-0.1020	0.0823	0.0000	1.9459	0.4286	0.2900	0.5464	4.3710	1.0000	3.2189	0.5362	0.0000	2.9475	0.6931	0.0000
590.0000	2019.0000	0.0487	0.0300	0.0000	20.5569	0.2652	0.0510	0.3788	0.0345	0.6955	0.0000	1.9459	0.4286	0.2941	0.5386	3.4682	1.0000	3.2958	0.4712	0.0000	2.9582	0.6931	0.0000
590.0000	2020.0000	0.0478	0.0349	0.0000	20.6092	0.2772	0.0261	0.3164	0.0577	-0.1268	0.0000	1.9459	0.4286	0.2941	0.5386	2.5527	0.0000	3.3322	0.4705	0.0000	2.9470	1.0986	0.0000
590.0000	2021.0000	0.0453	0.0276	0.0000	20.6906	0.2950	0.0381	0.3234	0.0260	0.0934	0.0000	1.9459	0.4286	0.2941	0.3686	2.7389	0.0000	3.3673	0.4985	0.0000	2.9283	1.7918	1.0000
590.0000	2022.0000	0.0550	0.0374	0.0000	20.8775	0.3979	0.0170	0.3284	0.0467	0.1654	0.0000	1.9459	0.4286	0.2941	0.3686	2.2323	0.0000	3.4012	0.4804	0.0000	2.8814	1.6094	1.0000
595.0000	2019.0000	0.1540	0.0450	0.0000	21.1450	0.7498	-0.1933	0.1856	0.0070	-0.2801	1.0000	2.1972	0.3333	0.5213	0.0139	2.3276	0.0000	3.1781	0.5378	0.0067	2.7981	0.0000	0.0000
595.0000	2021.0000	0.2108	0.0904	0.8407	21.0330	0.4035	-0.1200	0.1186	-0.0369	-0.1471	1.0000	1.7918	0.5000	0.3499	0.8383	3.0672	1.0000	3.2581	0.6651	0.0000	2.8332	0.0000	0.0000
595.0000	2022.0000	0.2137	0.0769	0.7587	20.9416	0.4149	-0.0680	0.1921	-0.0596	0.4328	1.0000	1.7918	0.5000	0.3499	0.8383	6.5629	1.0000	3.2958	0.6586	0.0000	2.8599	0.0000	0.0000
596.0000	2016.0000	0.1014	0.0315	0.0000	22.8907	0.3200	0.1068	0.7560	0.1354	0.1454	0.0000	2.1972	0.3333	0.5389	0.0459	2.6865	1.0000	3.0445	0.8223	0.0000	2.1565	2.4849	1.0000
597.0000	2015.0000	0.0938	0.0310	0.3069	22.8857	0.7238	-0.0454	0.4442	0.0115	-0.1151	1.0000	2.1972	0.4444	0.2146	0.5473	1.2680	1.0000	3.1355	0.3445	0.0001	2.1623	0.0000	0.0000
597.0000	2016.0000	0.1168	0.0163	0.2812	23.0046	0.7514	0.0029	0.5210	0.0393	0.2556	0.0000	2.1972	0.4444	0.2150	0.5004	1.2182	1.0000	3.1781	0.3823	0.0000	2.1112	0.0000	0.0000
597.0000	2017.0000	0.0996	0.0218	0.4257	23.0835	0.7595	0.0090	0.5570	-0.0284	0.1790	0.0000	2.1972	0.4444	0.2105	0.4006	1.2856	1.0000	3.2189	0.3383	0.0001	2.0772	2.0794	1.0000
597.0000	2018.0000	0.1145	0.0273	0.4465	23.1845	0.6934	0.0181	0.6693	0.0243	0.3154	0.0000	2.1972	0.4444	0.2602	0.6673	1.1556	0.0000	3.2581	0.4610	0.0001	2.0322	1.3863	0.0000
597.0000	2019.0000	0.0886	0.0171	0.6310	23.2522	0.6876	0.0141	0.6777	0.0281	0.1009	0.0000	2.1972	0.4444	0.2441	0.6622	1.2040	0.0000	3.2958	0.5481	0.0152	2.0021	2.3026	1.0000
597.0000	2020.0000	0.1144	0.0170	0.5334	23.2219	0.6612	0.0009	0.5978	0.0469	-0.1017	0.0000	2.3979	0.3636	0.2436	0.6407	1.2072	0.0000	3.3322	0.6411	0.0075	2.0177	1.7918	1.0000
597.0000	2021.0000	0.1119	0.0185	0.4471	23.3019	0.6745	0.0075	0.6427	0.0566	0.1030	0.0000	2.3979	0.3636	0.3288	0.7424	1.3052	0.0000	3.3673	0.6233	0.0083	1.9814	0.6931	0.0000
597.0000	2022.0000	0.1132	0.0176	0.1880	23.3487	0.6587	0.0265	0.6528	0.0803	0.0815	0.0000	2.3979	0.3636	0.3090	0.7424	1.2927	0.0000	3.4012	0.6136	0.0163	1.9605	1.6094	1.0000
599.0000	2017.0000	0.1219	0.0344	0.0000	22.8491	0.6651	0.0130	0.5116	-0.0727	-0.1887	0.0000	2.1972	0.3333	0.2387	0.2867	1.1611	1.0000	3.0910	0.3123	0.0001	2.1766	1.9459	1.0000
599.0000	2019.0000	0.1392	0.0463	0.0000	23.0139	0.6323	-0.0331	0.4376	-0.0234	0.1010	1.0000	2.1972	0.3333	0.2596	0.2147	1.0268	1.0000	3.1781	0.4400	0.0011	2.1070	1.0986	0.0000
599.0000	2020.0000	0.1343	0.0464	0.0000	23.0318	0.6500	-0.0072	0.4434	0.0080	0.0720	1.0000	2.1972	0.3333	0.3219	0.1744	0.9976	1.0000	3.2189	0.4055	0.0006	2.1006	1.9459	1.0000
599.0000	2021.0000	0.1669	0.0517	0.0000	23.1069	0.7113	-0.0378	0.3755	-0.0080	-0.1122	1.0000	2.1972	0.3333	0.3240	0.1234	1.0322	1.0000	3.2581	0.4032	0.0000	2.0680	1.9459	1.0000
599.0000	2022.0000	0.1682	0.0518	0.0000	23.0121	0.7584	-0.0668	0.3777	0.0341	-0.0036	1.0000	2.1972	0.3333	0.3240	0.1669	1.1054	1.0000	3.2958	0.3797	0.0000	2.1126	0.0000	0.0000
606.0000	2017.0000	0.4066	0.1407	0.8499	22.0663	0.2374	0.0202	0.1483	-0.0081	0.2527	0.0000	1.9459	0.4286	0.1678	0.6079	1.6292	0.0000	3.0910	0.3193	0.1020	2.4915	2.1972	1.0000
612.0000	2015.0000	0.0217	0.0001	0.0365	22.8783	0.4479	-0.0070	0.5241	-0.0050	-0.1126	1.0000	2.0794	0.3750	0.1756	0.4953	1.4073	0.0000	3.1355	0.3083	0.0084	2.1656	0.0000	0.0000
612.0000	2017.0000	0.0321	0.0000	0.0000	22.7335	0.3690	0.0238	0.6804	0.0200	0.2778	0.0000	2.1972	0.3333	0.1711	0.9588	1.7294	0.0000	3.2189	0.5793	0.0029	2.2315	0.0000	0.0000
612.0000	2019.0000	0.0353	0.0000	0.0000	22.6711	0.3849	0.0148	0.6587	0.1037	-0.0301	0.0000	2.1972	0.3333	0.1730	0.9481	1.1191	0.0000	3.2958	0.6134	0.0013	2.2610	0.0000	0.0000
612.0000	2020.0000	0.0357	0.0000	0.0000	22.6886	0.3239	0.0803	0.6705	0.1161	-0.0036	0.0000	2.1972	0.3333	0.1730	0.9042	1.4959	0.0000	3.3322	0.5684	0.0017	2.2551	0.0000	0.0000
619.0000	2017.0000	0.1225	0.0165	0.0000	21.9813	0.2522	0.0040	0.8352	0.0294	-0.0304	0.0000	2.1972	0.3333	0.3063	0.1125	1.1024	1.0000	3.0910	0.3715	0.0000	2.5225	0.0000	0.0000
619.0000	2020.0000	0.1149	0.0145	0.0000	22.2843	0.3954	0.0090	0.8868	0.0129	0.0813	0.0000	2.1972	0.3333	0.3063	0.0880	0.8496	1.0000	3.2189	0.3860	0.0000	2.4142	0.0000	0.0000
619.0000	2021.0000	0.1296	0.0245	0.0000	22.4284	0.5187	-0.0300	0.9456	-0.0172	0.2420	1.0000	2.1972	0.3333	0.3063	0.0966	0.8641	1.0000	3.2581	0.3649	0.0000	2.3591	1.9459	1.0000
622.0000	2017.0000	0.0730	0.0128	0.0000	19.9178	0.4966	-0.0851	0.1363	-0.1720	0.4028	1.0000	2.1972	0.3333	0.1799	0.9196	5.5389	0.0000	3.2189	0.4812	0.0000	3.0626	0.0000	0.0000
622.0000	2019.0000	0.0813	0.0031	0.0000	20.0581	0.3208	0.0325	1.0499	-0.1457	0.7687	0.0000	2.1972	0.3333	0.1799	0.9196	6.7313	0.0000	3.2958	0.4532	0.0000	3.0626	0.0000	0.0000
622.0000	2020.0000	0.0752	0.0032	0.0000	20.0116	0.4613	0.0089	0.8583	0.0175	-0.1150	0.0000	2.1972	0.3333	0.1799	0.9196	4.6778	0.0000	3.3322	0.4127	0.0000	3.0626	1.0986	0.0000
622.0000	2021.0000	0.0775	0.0046	0.0000	19.9748	0.3741	0.0046	0.9367	0.1490	0.1319	0.0000	2.1972	0.3333	0.1799	0.5234	5.2729	0.0000	3.3673	0.4232	0.0000	3.0626	0.0000	0.0000
622.0000	2022.0000	0.0902	0.0110	0.0000	19.8099	0.3841	-0.0396	0.7354	-0.0186	-0.2886	1.0000	1.7918	0.5000	0.1799	0.4123	5.9385	0.0000	3.4012	0.3256	0.0000	3.0626	0.0000	0.0000
623.0000	2015.0000	0.0392	0.0404	0.2653	23.7107	0.1135	0.1549	0.1390	0.0196	0.0423	0.0000	1.9459	0.4286	0.2592	0.0807	1.4594	0.0000	3.1355	0.2825	0.0028	1.7708	0.0000	0.0000
623.0000	2016.0000	0.0403	0.0331	0.0395	23.7359	0.0721	0.0824	0.1362	0.0164	0.1722	0.0000	1.9459	0.4286	0.2666	0.1876	1.4010	0.0000	3.1781	0.4371	0.0028	1.7596	0.0000	0.0000
623.0000	2017.0000	0.0531	0.0316	0.0324	23.8077	0.0611	0.0875	0.1411	0.0117	0.0877	0.0000	1.9459	0.4286	0.2666	0.1876	1.2425	0.0000	3.2189	0.4823	0.0021	1.7243	0.6931	0.0000
623.0000	2018.0000	0.0636	0.0372	0.2891	23.9284	0.1385	0.0398	0.1430	0.0141	0.1167	0.0000	1.9459	0.4286	0.2666	0.1876	0.8258	0.0000	3.2581	0.4666	0.0029	1.6626	1.3863	0.0000
623.0000	2019.0000	0.0603	0.0526	0.2016	23.9737	0.1301	0.0552	0.1224	0.0147	-0.0709	0.0000	1.7918	0.5000	0.2665	0.1876	0.8775	0.0000	3.2958	0.4815	0.0031	1.6401	0.6931	0.0000
623.0000	2020.0000	0.0610	0.0430	0.3361	24.0321	0.1398	0.0636	0.0847	0.0143	-0.2709	0.0000	2.1972	0.3333	0.2665	0.1403	0.8405	0.0000	3.3322	0.4173	0.0034	1.6103	1.3863	0.0000
623.0000	2021.0000	0.0546	0.0508	0.5816	24.0929	0.1386	0.0628	0.0871	0.0112	0.0231	0.0000	2.1972	0.3333	0.2812	0.1330	0.8779	0.0000	3.3673	0.3999	0.0034	1.5789	1.0986	0.0000
623.0000	2022.0000	0.0515	0.0453	0.3410	24.1628	0.1550	0.0598	0.0952	0.0136	0.2450	0.0000	2.1972	0.3333	0.2812	0.1335	0.8032	0.0000	3.4012	0.4197	0.0043	1.5421	0.6931	0.0000
625.0000	2015.0000	0.1183	0.0384	0.2532	25.2165	0.6178	0.1247	0.8394	0.0606	0.2619	0.0000	2.5649	0.3846	0.3911	0.0765	1.4359	1.0000	2.9957	0.5767	0.0000	0.8996	0.6931	0.0000
625.0000	2016.0000	0.1613	0.0408	0.2950	25.3915	0.5930	0.1049	0.8018	0.0215	0.1763	0.0000	2.5649	0.4615	0.4088	0.0710	1.2164	1.0000	3.0445	0.6227	0.0000	0.7884	1.3863	0.0000
625.0000	2017.0000	0.1834	0.0454	0.2795	25.3879	0.5528	0.0678	0.7526	-0.0129	0.0187	0.0000	2.5649	0.5385	0.4088	0.1029	1.0734	1.0000	3.0910	0.5948	0.0000	0.7926	2.3979	1.0000
625.0000	2018.0000	0.2143	0.0577	0.3348	25.2611	0.5063	0.0072	0.6643	-0.0416	-0.1714	0.0000	2.6391	0.5714	0.2156	0.8964	0.8164	1.0000	3.1355	0.6271	0.0000	0.8766	2.5649	1.0000
625.0000	2019.0000	0.2130	0.0634	0.2924	25.3043	0.5499	-0.0277	0.7388	0.0398	0.0648	1.0000	2.6391	0.5714	0.2156	0.8964	0.9896	1.0000	3.1781	0.6885	0.0000	0.8505	2.1972	1.0000
625.0000	2020.0000	0.1647	0.0490	0.2385	25.5184	0.5577	0.0301	0.7739	0.0883	0.1979	0.0000	2.5649	0.5714	0.1905	0.9827	1.3598	1.0000	3.2189	0.6939	0.0000	0.7116	2.8332	1.0000
625.0000	2021.0000	0.1713	0.0459	0.2718	25.6315	0.5874	0.0284	0.8290	0.1697	0.2433	0.0000	2.5649	0.5333	0.1797	0.8205	1.3050	1.0000	3.2581	0.5793	0.0005	0.6373	2.0794	1.0000
625.0000	2022.0000	0.1842	0.0468	0.2399	25.7072	0.5690	0.0550	0.8616	0.0388	0.1532	0.0000	2.5649	0.5333	0.1797	0.7912	1.2762	1.0000	3.2958	0.5470	0.0004	0.5875	1.3863	0.0000
629.0000	2018.0000	0.1009	0.0355	0.1336	23.1969	0.3518	0.2222	1.3574	0.1499	0.6068	0.0000	2.1972	0.3333	0.3549	0.3047	1.8455	1.0000	3.2581	0.3434	0.0000	2.0264	2.4849	1.0000
629.0000	2019.0000	0.1021	0.0354	0.0058	23.2856	0.2567	0.1173	1.0598	0.2458	-0.1321	0.0000	2.1972	0.3333	0.3549	0.3047	1.6611	1.0000	3.2958	0.3763	0.0000	1.9863	2.6391	1.0000
629.0000	2020.0000	0.1017	0.0359	0.0000	23.1785	0.1590	0.0197	0.8596	0.0515	-0.1961	0.0000	2.0794	0.3750	0.3549	0.3047	1.6597	1.0000	3.3322	0.5798	0.0000	2.0380	2.6391	1.0000
629.0000	2021.0000	0.1034	0.0479	0.0000	23.0467	0.2220	0.1249	1.2066	0.1740	0.3291	0.0000	2.3026	0.4000	0.2949	0.3667	3.4943	1.0000	3.3673	0.6467	0.0000	2.0998	2.6391	1.0000
629.0000	2022.0000	0.1070	0.0382	0.0000	23.2026	0.2315	0.1234	1.3627	0.1642	0.0731	0.0000	2.1972	0.3333	0.2945	0.3667	3.6373	1.0000	3.4012	0.6404	0.0002	2.0295	2.4849	1.0000
630.0000	2017.0000	0.0774	0.0122	0.0361	24.5902	0.6113	0.0160	1.7844	-0.0161	-0.0490	0.0000	2.4849	0.3333	0.3653	0.0845	1.2311	1.0000	3.2581	0.4486	0.0000	1.2939	0.0000	0.0000
630.0000	2018.0000	0.0720	0.0135	0.0262	24.5731	0.5853	0.0207	1.7831	0.1206	0.0262	0.0000	2.4849	0.3333	0.3653	0.0845	1.0242	1.0000	3.2958	0.4444	0.0000	1.3054	1.0986	0.0000
630.0000	2019.0000	0.0996	0.0161	0.0270	24.5926	0.5824	0.0214	1.9589	0.0847	0.0984	0.0000	2.4849	0.3333	0.3653	0.0845	1.0856	1.0000	3.3322	0.4650	0.0000	1.2954	2.3979	1.0000
630.0000	2020.0000	0.1167	0.0165	0.0198	24.6780	0.6041	0.0192	1.9869	0.0413	0.0702	0.0000	2.4849	0.3333	0.3653	0.0875	1.1225	1.0000	3.3673	0.5225	0.0000	1.2465	2.0794	1.0000
630.0000	2021.0000	0.1587	0.0142	0.0185	24.6520	0.5398	0.0674	2.5438	0.0671	0.3177	0.0000	2.3979	0.3636	0.3653	0.0469	1.2603	1.0000	3.4012	0.4576	0.0000	1.2632	1.9459	1.0000
630.0000	2022.0000	0.1496	0.0275	0.0246	24.8413	0.5119	0.0567	2.1705	0.1033	-0.0701	0.0000	2.3026	0.4000	0.3653	0.1093	1.0465	1.0000	3.4340	0.4814	0.0000	1.1511	1.3863	0.0000
635.0000	2019.0000	0.0133	0.0009	0.0000	21.8541	0.1377	0.0164	0.6696	-0.0261	0.0504	0.0000	2.1972	0.3333	0.5125	0.0247	0.9066	1.0000	3.1781	0.5211	0.0000	2.5713	0.0000	0.0000
635.0000	2020.0000	0.0024	0.0007	0.0000	21.8656	0.1393	0.0223	0.6274	0.0281	-0.0633	0.0000	2.1972	0.3333	0.5125	0.0247	0.8907	1.0000	3.2189	0.5125	0.0000	2.5689	0.0000	0.0000
635.0000	2021.0000	0.0092	0.0003	0.0000	21.8403	0.1303	0.0014	0.7415	0.0483	0.1738	0.0000	2.1972	0.3333	0.5125	0.0192	1.3016	1.0000	3.2581	0.5125	0.0000	2.5793	0.0000	0.0000
635.0000	2022.0000	0.0089	0.0010	0.0000	21.7281	0.1692	-0.1344	0.6480	-0.0592	-0.1830	1.0000	2.0794	0.3750	0.5099	0.0182	1.1343	1.0000	3.2958	0.0048	0.0000	2.6195	0.0000	0.0000
636.0000	2015.0000	0.1019	0.0394	0.0071	22.6085	0.2738	0.0111	0.3324	0.0025	-0.1372	0.0000	2.1972	0.4444	0.2003	0.1951	1.6910	1.0000	3.0910	0.3466	0.0000	2.2790	2.1972	1.0000
636.0000	2016.0000	0.1109	0.0410	0.0036	22.6168	0.3196	0.0141	0.4194	0.0327	0.4304	0.0000	2.1972	0.4444	0.2003	0.1951	1.5764	1.0000	3.1355	0.3843	0.0000	2.2773	1.3863	0.0000
636.0000	2017.0000	0.1099	0.0390	0.0000	22.5684	0.2762	0.0404	0.5173	0.0641	0.2094	0.0000	2.1972	0.4444	0.2003	0.1500	1.8683	1.0000	3.1781	0.3601	0.0000	2.2991	2.3026	1.0000
636.0000	2019.0000	0.1935	0.0438	0.0048	22.6694	0.1946	0.0495	0.4678	0.1132	-0.2810	0.0000	2.0794	0.5000	0.2003	0.0494	2.0985	1.0000	3.2581	0.3230	0.0000	2.2602	2.1972	1.0000
636.0000	2020.0000	0.1720	0.0533	0.0030	22.8956	0.3094	0.0472	0.5490	0.0758	0.3154	0.0000	2.0794	0.3750	0.2003	0.1499	3.7460	1.0000	3.2958	0.4417	0.0000	2.1644	2.4849	1.0000
636.0000	2021.0000	0.1391	0.0583	0.0000	23.1054	0.3461	0.0967	0.5141	0.0586	0.1669	0.0000	2.1972	0.3333	0.2050	0.0563	2.8100	1.0000	3.3322	0.3207	0.0000	2.0717	1.6094	1.0000
636.0000	2022.0000	0.1500	0.0582	0.0000	23.4843	0.2406	0.0255	0.2908	0.0326	-0.2337	0.0000	2.3979	0.3636	0.2319	0.2927	1.3034	1.0000	3.3673	0.3742	0.0000	1.8933	1.3863	0.0000
637.0000	2017.0000	0.1463	0.0139	0.0000	20.9131	0.1813	0.0947	2.4959	0.1108	0.4890	0.0000	2.1972	0.3333	0.2950	0.4999	2.2324	0.0000	3.4012	0.2357	0.0000	2.8718	0.0000	0.0000
637.0000	2019.0000	0.1627	0.0140	0.0000	21.1309	0.3124	0.0825	2.3440	-0.0293	-0.0050	0.0000	2.1972	0.3333	0.2950	0.4999	1.6075	0.0000	3.4657	0.2336	0.0000	2.8137	0.0000	0.0000
637.0000	2020.0000	0.1510	0.0121	0.0000	21.3762	0.4871	-0.0002	2.3349	0.0361	-0.0699	1.0000	2.1972	0.3333	0.2915	0.5059	1.4263	0.0000	3.4965	0.2250	0.0000	2.7416	0.0000	0.0000
637.0000	2021.0000	0.1312	0.0077	0.0000	21.7837	0.5965	0.0346	2.3176	0.0212	0.3938	0.0000	2.1972	0.3333	0.2915	0.5059	1.3299	0.0000	3.5264	0.2254	0.0000	2.6097	0.6931	0.0000
637.0000	2022.0000	0.1197	0.0086	0.0000	21.7857	0.6434	-0.0435	2.0963	0.1505	0.0874	1.0000	2.1972	0.3333	0.2915	0.5059	1.4293	0.0000	3.5553	0.2275	0.0000	2.6101	0.6931	0.0000
639.0000	2017.0000	0.0524	0.0147	0.0000	22.7654	0.6406	0.0494	0.7004	0.0506	0.6646	0.0000	2.1972	0.3333	0.3598	0.7092	1.6307	0.0000	3.4340	0.7073	0.0016	2.2265	0.0000	0.0000
639.0000	2019.0000	0.0608	0.0166	0.0000	22.8201	0.4962	-0.1046	0.6218	0.0483	-0.0202	1.0000	2.1972	0.3333	0.2970	0.7617	1.0967	0.0000	3.4965	0.6573	0.0038	2.2054	0.0000	0.0000
639.0000	2020.0000	0.0680	0.0178	0.0000	22.7676	0.4442	0.0428	0.7287	0.0910	0.0092	0.0000	2.1972	0.3333	0.2970	0.7617	1.4168	0.0000	3.5264	0.6547	0.0000	2.2292	0.6931	0.0000
639.0000	2021.0000	0.0756	0.0166	0.0000	22.7663	0.4221	0.0291	0.8233	-0.0229	0.0995	0.0000	2.0794	0.3750	0.2970	0.7617	1.1330	0.0000	3.5553	0.6529	0.0000	2.2310	0.6931	0.0000
639.0000	2022.0000	0.0735	0.0157	0.0894	22.6799	0.4463	-0.1010	0.8210	0.0083	-0.0447	1.0000	2.1972	0.3333	0.2970	0.7617	1.1649	0.0000	3.5835	0.6906	0.0000	2.2688	0.6931	0.0000
650.0000	2017.0000	0.0335	0.0071	0.0000	22.1506	0.1668	0.1098	0.9571	0.1195	0.0776	0.0000	2.1972	0.3333	0.2627	0.2361	1.7147	0.0000	3.0910	0.2811	0.0004	2.4601	3.2958	1.0000
650.0000	2018.0000	0.0310	0.0116	0.2460	22.2529	0.1520	0.1330	1.0026	0.1233	0.1456	0.0000	2.1972	0.3333	0.2627	0.2361	1.5928	0.0000	3.1355	0.4327	0.0624	2.4230	1.0986	0.0000
650.0000	2019.0000	0.0367	0.0104	0.1275	22.3296	0.1269	0.1290	0.9543	0.1392	0.0404	0.0000	2.1972	0.3333	0.2627	0.2361	1.6644	0.0000	3.1781	0.2818	0.0624	2.3949	0.6931	0.0000
650.0000	2020.0000	0.0411	0.0099	0.0107	22.5646	0.1102	0.1165	0.7274	0.1382	-0.1037	0.0000	2.1972	0.3333	0.2324	0.2361	1.3917	0.0000	3.2189	0.3422	0.0552	2.3022	1.0986	0.0000
650.0000	2021.0000	0.0383	0.0107	0.0009	22.6559	0.1420	0.1205	0.7435	0.1126	0.2021	0.0000	2.0794	0.3750	0.2324	0.2361	1.9881	0.0000	3.2581	0.4809	0.0003	2.2659	4.4067	1.0000
650.0000	2022.0000	0.0398	0.0100	0.2137	22.7556	0.1585	0.0979	0.7089	0.1664	0.0441	0.0000	2.1972	0.3333	0.2324	0.2361	1.2819	0.0000	3.2958	0.2885	0.0549	2.2252	3.8286	1.0000
651.0000	2017.0000	0.1074	0.0389	0.0000	26.0938	0.6891	0.1133	0.7464	0.0761	0.3692	0.0000	1.9459	0.4286	0.1822	0.4889	1.9050	1.0000	3.3673	0.5613	0.0100	0.3204	2.4849	1.0000
651.0000	2019.0000	0.1604	0.0303	0.0200	26.3686	0.6040	0.0930	0.7420	0.0986	0.0002	0.0000	2.1972	0.3333	0.1822	0.8163	1.9906	1.0000	3.4340	0.5966	0.0101	0.3204	3.7842	1.0000
651.0000	2020.0000	0.1722	0.0369	0.0259	26.3553	0.5814	0.0793	0.5984	0.0689	-0.1512	0.0000	2.0794	0.3750	0.1870	0.8022	1.9089	0.0000	3.4657	0.3609	0.0099	0.3204	3.6636	1.0000
651.0000	2021.0000	0.1738	0.0348	0.0355	26.4523	0.6623	0.0763	0.6274	0.0059	0.1169	0.0000	1.9459	0.4286	0.1526	0.7307	1.3449	0.0000	3.4965	0.2359	0.0089	0.3204	3.8286	1.0000
651.0000	2022.0000	0.1793	0.0340	0.0231	26.4260	0.7130	0.0682	0.5603	0.0808	0.0060	0.0000	2.1972	0.4444	0.1602	0.7165	1.2241	0.0000	3.5264	0.2570	0.0093	0.3204	3.7612	1.0000
657.0000	2016.0000	0.0948	0.0404	0.0711	22.6519	0.4783	0.0078	0.7580	0.0692	-0.1129	0.0000	2.1972	0.3333	0.6094	0.0228	1.3148	1.0000	3.1781	0.0377	0.0000	2.2644	1.0986	0.0000
657.0000	2017.0000	0.1153	0.0336	0.0330	22.7270	0.4943	0.0257	0.9285	0.0717	0.2588	0.0000	2.1972	0.3333	0.6094	0.0175	1.2137	1.0000	3.2189	0.0673	0.0000	2.2343	1.9459	1.0000
657.0000	2019.0000	0.1448	0.0380	0.0000	22.7133	0.4711	0.0270	1.0960	0.0826	-0.0112	0.0000	1.9459	0.4286	0.6094	0.0298	1.2594	1.0000	3.2958	0.5920	0.0000	2.2432	0.6931	0.0000
657.0000	2020.0000	0.1373	0.0370	0.0013	22.9428	0.4630	0.0348	1.1640	-0.0187	0.2270	0.0000	1.9459	0.4286	0.5087	0.0681	1.2154	1.0000	3.3322	0.6054	0.0000	2.1450	0.6931	0.0000
657.0000	2021.0000	0.1280	0.0343	0.0068	23.0075	0.4261	0.0671	1.2716	0.0905	0.2192	0.0000	1.9459	0.4286	0.4994	0.0359	2.0457	1.0000	3.3673	0.6141	0.0025	2.1175	0.0000	0.0000
657.0000	2022.0000	0.1648	0.0317	0.0000	23.1811	0.4758	0.0615	1.2169	0.0656	0.0816	0.0000	1.9459	0.4286	0.4987	0.0701	1.8234	1.0000	3.4012	0.6630	0.0024	2.0395	0.6931	0.0000
659.0000	2019.0000	0.0197	0.0034	0.0000	21.5888	0.7235	0.0066	0.6412	0.1015	-0.0375	0.0000	2.0794	0.3750	0.1571	0.7253	2.1951	0.0000	3.4657	0.1139	0.0000	2.6727	0.6931	0.0000
659.0000	2020.0000	0.0084	0.0021	0.0000	21.5110	0.7800	-0.0789	0.5511	0.1086	-0.1909	1.0000	2.1972	0.3333	0.1571	0.7253	2.7510	0.0000	3.4965	0.1139	0.0000	2.6992	0.6931	0.0000
659.0000	2021.0000	0.0179	0.0030	0.0000	21.5640	0.7844	0.0108	0.6405	0.1081	0.1474	0.0000	2.0794	0.3750	0.1571	0.7253	3.0750	0.0000	3.5264	0.1205	0.0000	2.6832	0.6931	0.0000
659.0000	2022.0000	0.0184	0.0041	0.0000	21.4806	0.8501	-0.0841	0.5850	0.1063	-0.1000	1.0000	2.1972	0.3333	0.1571	0.7253	2.7433	0.0000	3.5553	0.1215	0.0000	2.7113	0.0000	0.0000
661.0000	2015.0000	0.1396	0.0801	0.1974	22.0623	0.3618	0.1547	0.6899	0.2020	0.0618	0.0000	2.1972	0.3333	0.2228	0.1469	4.5063	1.0000	3.1355	0.4249	0.0007	2.4947	0.6931	0.0000
661.0000	2016.0000	0.1206	0.0914	0.2253	22.5484	0.2826	0.1351	0.5784	0.0497	0.2062	0.0000	2.1972	0.3333	0.2236	0.1469	3.3487	1.0000	3.1781	0.4501	0.0008	2.3073	0.6931	0.0000
661.0000	2017.0000	0.1127	0.0850	0.1701	22.7182	0.2926	0.1369	0.6053	0.0519	0.4158	0.0000	2.1972	0.3333	0.2236	0.1130	4.5251	1.0000	3.2189	0.5910	0.0010	2.2380	0.6931	0.0000
661.0000	2018.0000	0.1031	0.0737	0.1717	22.9654	0.3280	0.1745	0.6412	0.0939	0.3103	0.0000	2.0794	0.3750	0.2236	0.1130	3.4890	1.0000	3.2581	0.6478	0.0006	2.1320	0.0000	0.0000
661.0000	2019.0000	0.1263	0.0551	0.1876	23.2665	0.3077	0.2123	0.6663	0.1521	0.3719	0.0000	2.0794	0.3750	0.1880	0.6123	6.3915	1.0000	3.2958	0.6370	0.0006	1.9953	0.0000	0.0000
661.0000	2020.0000	0.1089	0.0795	0.3036	23.5473	0.2684	0.2237	0.5802	0.0660	0.1631	0.0000	2.1972	0.3333	0.1880	0.5064	9.8173	1.0000	3.3322	0.5960	0.0007	1.8609	0.0000	0.0000
661.0000	2021.0000	0.1214	0.1016	0.1901	23.8375	0.2345	0.1980	0.5461	0.1479	0.2530	0.0000	2.1972	0.3333	0.1880	0.4554	4.8688	1.0000	3.3673	0.4909	0.0007	1.7147	0.0000	0.0000
661.0000	2022.0000	0.1296	0.1317	0.1832	23.9824	0.2006	0.1737	0.5202	0.1086	0.1750	0.0000	2.1972	0.3333	0.1880	0.4554	2.7769	1.0000	3.4012	0.4489	0.0009	1.6397	0.0000	0.0000
663.0000	2017.0000	0.0316	0.0114	0.2036	22.1496	0.4675	0.0168	0.2922	0.0177	-0.2020	0.0000	1.9459	0.4286	0.1903	0.8293	1.5432	1.0000	3.1781	0.3796	0.1578	2.4640	2.1972	1.0000
663.0000	2019.0000	0.0308	0.0186	0.0000	21.6700	0.7656	-0.0883	0.2617	0.0275	-0.0698	1.0000	1.9459	0.4286	0.1927	0.7499	1.2966	1.0000	3.2581	0.2837	0.1445	2.6375	2.3979	1.0000
663.0000	2021.0000	0.1002	0.0204	0.0000	21.0348	0.5023	0.0379	0.3511	0.1204	-0.1282	0.0000	1.7918	0.5000	0.1927	0.7341	2.6063	1.0000	3.3322	0.1069	0.0000	2.8356	2.0794	1.0000
663.0000	2022.0000	0.0969	0.0108	0.0000	20.8441	0.1677	0.2154	0.6068	0.2656	0.4944	0.0000	1.6094	0.5714	0.1927	0.5245	2.4932	1.0000	3.3673	0.1338	0.0000	2.8889	1.7918	1.0000
666.0000	2017.0000	0.1172	0.0267	0.0000	24.3277	0.4615	0.0817	0.1780	-0.0541	0.0159	0.0000	2.0794	0.3750	0.3113	0.7865	0.9545	1.0000	3.1355	0.1692	0.0004	1.4397	0.6931	0.0000
670.0000	2015.0000	0.5549	0.5177	0.7505	20.3530	0.2210	-0.0185	0.4751	0.0250	0.9716	1.0000	2.1972	0.3333	0.2592	0.4099	13.3134	0.0000	3.2958	0.2564	0.0076	3.0051	3.6109	1.0000
670.0000	2017.0000	0.4710	0.3692	0.2171	19.9178	0.1836	-0.1417	0.3868	0.1271	-0.4939	1.0000	2.1972	0.3333	0.2592	0.1926	7.6868	0.0000	3.3673	0.1552	0.0076	3.0626	2.5649	1.0000
670.0000	2022.0000	0.2109	0.0089	0.0000	21.4051	0.8241	0.0367	1.7895	-0.0672	0.0810	0.0000	2.1972	0.3333	0.1519	0.5564	3.0337	0.0000	3.5264	0.0684	0.0000	2.7339	2.1972	1.0000
672.0000	2017.0000	0.0030	0.0008	0.0000	22.5130	0.6073	0.1301	0.7775	0.1719	0.5732	0.0000	2.1972	0.3333	0.3227	0.4461	1.9281	0.0000	3.2581	0.6493	0.0000	2.3249	2.3026	1.0000
672.0000	2019.0000	0.0070	0.0077	0.0000	23.0157	0.4162	0.2204	0.8771	0.2458	0.3973	0.0000	2.1972	0.3333	0.3227	0.4461	1.9194	0.0000	3.3322	0.6767	0.0000	2.1124	1.7918	1.0000
672.0000	2020.0000	0.0090	0.0112	0.0000	23.1484	0.3662	0.1931	0.6067	0.1782	-0.1322	0.0000	2.1972	0.3333	0.3087	0.4664	1.7704	0.0000	3.3673	0.6375	0.0000	2.0533	1.7918	1.0000
672.0000	2021.0000	0.0150	0.0217	0.0000	23.4396	0.4029	0.1706	0.6292	0.1878	0.2926	0.0000	2.1972	0.3333	0.3165	0.4549	1.4825	0.0000	3.4012	0.6842	0.0000	1.9165	1.6094	1.0000
677.0000	2017.0000	0.0625	0.0376	0.0000	20.5546	0.2295	0.0092	0.6563	0.0014	0.1403	0.0000	2.1972	0.3333	0.2315	0.4403	4.3001	0.0000	3.4012	0.3599	0.0000	2.9629	0.0000	0.0000
677.0000	2019.0000	0.0631	0.0064	0.0000	20.5768	0.2183	0.0207	0.9107	0.0940	0.1186	0.0000	1.7918	0.5000	0.2315	0.4403	3.9091	0.0000	3.4657	0.1157	0.0000	2.9602	0.0000	0.0000
677.0000	2020.0000	0.0813	0.0126	0.0000	20.5808	0.2021	0.0193	0.7860	0.0561	-0.1397	0.0000	2.1972	0.3333	0.2315	0.4403	2.9517	0.0000	3.4965	0.1066	0.0000	2.9604	0.0000	0.0000
677.0000	2022.0000	0.0717	0.0119	0.0000	20.8782	0.1893	0.0924	0.8879	0.0837	-0.0717	0.0000	2.1972	0.3333	0.2315	0.4403	2.3945	0.0000	3.5553	0.1086	0.0000	2.8874	0.0000	0.0000
678.0000	2019.0000	0.0955	0.0302	0.0000	21.7147	0.5299	0.0049	0.4554	0.0085	-0.1673	0.0000	2.1972	0.3333	0.2794	0.6477	1.7134	0.0000	3.2958	0.5268	0.0000	2.6240	0.0000	0.0000
678.0000	2020.0000	0.1004	0.0335	0.0000	21.6775	0.5565	-0.0353	0.4503	-0.0167	-0.0401	1.0000	2.1972	0.3333	0.2794	0.6477	1.4061	0.0000	3.3322	0.5087	0.0000	2.6380	0.0000	0.0000
678.0000	2021.0000	0.1021	0.0318	0.0000	21.6210	0.5525	-0.0193	0.5218	0.0222	0.1059	1.0000	2.1972	0.3333	0.2794	0.6477	1.4272	0.0000	3.3673	0.5338	0.0000	2.6582	0.0000	0.0000
678.0000	2022.0000	0.1022	0.0342	0.0000	21.5985	0.5972	-0.0524	0.4659	0.0162	-0.1420	1.0000	2.1972	0.3333	0.2794	0.6477	1.6794	0.0000	3.4012	0.5198	0.0000	2.6669	0.0000	0.0000
680.0000	2017.0000	0.1521	0.0250	0.0000	22.9810	0.6219	0.0066	0.6748	0.0566	0.4419	0.0000	2.1972	0.3333	0.2762	0.1174	1.2406	1.0000	3.2189	0.2093	0.0001	2.1235	1.6094	1.0000
680.0000	2019.0000	0.1909	0.0359	0.0000	22.9128	0.5840	0.0068	0.6997	0.0450	-0.1998	0.0000	2.1972	0.3333	0.2937	0.1104	1.0776	1.0000	3.2958	0.2090	0.0000	2.1568	1.3863	0.0000
680.0000	2020.0000	0.2113	0.0354	0.0000	22.9957	0.6060	0.0113	0.7619	0.0687	0.1085	0.0000	2.1972	0.3333	0.2937	0.0859	1.0740	1.0000	3.3322	0.2006	0.0000	2.1214	2.3026	1.0000
680.0000	2022.0000	0.2559	0.0398	0.0000	23.1676	0.5505	0.0557	0.8749	0.0330	0.0915	0.0000	1.9459	0.4286	0.2427	0.6496	1.0624	1.0000	3.4012	0.1869	0.0013	2.0458	3.3322	1.0000
682.0000	2015.0000	0.2196	0.0689	0.0406	21.9076	0.4199	0.0356	0.6536	0.0509	0.1318	0.0000	2.1972	0.3333	0.1974	0.0223	2.6313	1.0000	3.0910	0.2070	0.0002	2.5489	2.5649	1.0000
682.0000	2017.0000	0.2905	0.0659	0.0214	22.2900	0.3419	0.0454	0.6608	0.0401	0.1420	0.0000	2.1972	0.3333	0.1974	0.0760	1.2912	1.0000	3.1781	0.2212	0.0002	2.4104	3.1355	1.0000
682.0000	2018.0000	0.2925	0.0722	0.0442	22.3632	0.3635	0.0449	0.6118	0.0516	0.1233	0.0000	2.0794	0.3750	0.2758	0.5026	1.1637	1.0000	3.2189	0.2203	0.0001	2.3834	2.8332	1.0000
683.0000	2019.0000	0.0421	0.0167	0.0000	23.8811	0.4830	0.0370	0.3264	0.0647	-0.1379	0.0000	2.4849	0.3333	0.2860	0.1841	0.8746	0.0000	3.1355	0.3631	0.0061	1.6827	1.0986	0.0000
683.0000	2020.0000	0.0526	0.0160	0.0000	23.8698	0.4791	0.0054	0.3292	0.0855	0.0006	0.0000	2.4849	0.3333	0.2997	0.1782	0.8428	0.0000	3.1781	0.3666	0.0042	1.6903	1.0986	0.0000
683.0000	2021.0000	0.1120	0.0129	0.0000	23.9905	0.3483	0.2298	0.4909	0.1330	0.5781	0.0000	2.4849	0.3333	0.3056	0.1549	1.3355	0.0000	3.2189	0.4554	0.0042	1.6281	1.0986	0.0000
683.0000	2022.0000	0.0511	0.0149	0.0000	24.1199	0.4401	0.1141	0.3928	0.1088	-0.0957	0.0000	2.4849	0.3333	0.3099	0.0729	1.3537	0.0000	3.2581	0.5296	0.0041	1.5598	1.0986	0.0000
691.0000	2020.0000	0.1441	0.0320	0.0000	20.4050	0.6813	0.0647	0.5492	-0.0996	1.7399	0.0000	2.1972	0.3333	0.1200	0.8297	2.5426	0.0000	3.3673	0.2126	0.0000	2.9963	0.0000	0.0000
691.0000	2021.0000	0.1241	0.0315	0.0000	20.4121	0.5901	0.0590	0.7145	0.0903	0.9625	0.0000	2.1972	0.3333	0.1695	0.5873	2.6817	0.0000	3.4012	0.2919	0.0000	2.9961	0.0000	0.0000
691.0000	2022.0000	0.1224	0.0276	0.0000	20.3727	0.5526	0.0231	0.7630	0.0376	0.0511	0.0000	2.1972	0.3333	0.1398	0.7121	2.6364	0.0000	3.4340	0.2859	0.0000	3.0062	0.0000	0.0000
695.0000	2019.0000	0.0695	0.0332	0.0000	20.7011	0.4034	0.0395	0.6316	-0.0181	-0.4463	0.0000	1.9459	0.4286	0.2500	0.3718	2.1001	1.0000	3.3322	0.3819	0.0000	2.9243	0.0000	0.0000
695.0000	2020.0000	0.0686	0.0266	0.0000	20.7972	0.4562	-0.0251	0.5209	-0.0597	-0.0763	1.0000	2.1972	0.3333	0.2500	0.3018	1.9193	1.0000	3.3673	0.3488	0.0000	2.9011	0.0000	0.0000
695.0000	2021.0000	0.1317	0.0384	0.0000	20.7375	0.4903	-0.0931	0.4702	-0.0255	-0.0815	1.0000	1.9459	0.4286	0.2500	0.2618	2.8826	1.0000	3.4012	0.3307	0.0000	2.9178	0.0000	0.0000
695.0000	2022.0000	0.1420	0.0418	0.0000	20.5305	0.6002	-0.2038	0.4515	-0.0644	-0.1556	1.0000	2.1972	0.3333	0.2000	0.2500	4.6071	0.0000	3.4340	0.3101	0.0000	2.9700	1.3863	0.0000
697.0000	2017.0000	0.1298	0.1563	0.7828	22.3759	0.7023	0.0155	0.2195	-0.0135	3.0806	0.0000	1.9459	0.4286	0.2523	0.0639	2.7612	0.0000	3.2189	0.0621	0.2523	2.3784	0.0000	0.0000
697.0000	2018.0000	0.0973	0.0783	0.8092	22.3733	0.4100	0.0042	0.3073	0.0108	1.1289	0.0000	1.9459	0.4286	0.2102	0.3964	1.6811	0.0000	3.2581	0.0756	0.2103	2.3810	0.0000	0.0000
697.0000	2019.0000	0.1226	0.0076	0.0000	22.0142	0.5833	-0.3530	0.4478	0.0244	0.2355	1.0000	1.9459	0.4286	0.1881	0.5492	2.2981	0.0000	3.2958	0.2790	0.1881	2.5188	0.0000	0.0000
697.0000	2020.0000	0.0922	0.0062	0.0000	21.9366	0.6979	-0.1374	0.3232	0.0292	-0.4285	1.0000	1.9459	0.4286	0.1881	0.5492	2.7414	0.0000	3.3322	0.2679	0.1881	2.5482	0.0000	0.0000
697.0000	2021.0000	0.0888	0.0090	0.0000	21.9006	0.8707	-0.1681	0.2983	-0.0556	-0.1286	1.0000	1.9459	0.4286	0.1881	0.5492	2.4210	0.0000	3.3673	0.2559	0.1881	2.5624	0.0000	0.0000
697.0000	2022.0000	0.0898	0.0124	0.0000	21.7483	0.9244	-0.2189	0.4096	-0.0203	0.2532	1.0000	1.9459	0.4286	0.1790	0.5770	2.6138	0.0000	3.4012	0.2610	0.1790	2.6168	0.6931	0.0000
698.0000	2017.0000	0.0993	0.0118	0.0000	23.0117	0.5551	0.0223	1.1642	0.0200	0.3460	0.0000	2.1972	0.3333	0.2668	0.7253	1.0244	1.0000	3.2189	0.0215	0.0001	2.1097	1.6094	1.0000
698.0000	2019.0000	0.1304	0.0137	0.0000	22.9060	0.5803	-0.0827	1.2235	0.1136	0.0212	1.0000	2.1972	0.3333	0.2668	0.7253	0.8952	1.0000	3.2958	0.2168	0.0000	2.1598	1.0986	0.0000
698.0000	2020.0000	0.1534	0.0193	0.0000	23.0704	0.6092	0.0371	0.9906	-0.0369	-0.1314	0.0000	2.1972	0.3333	0.2668	0.7253	0.9793	1.0000	3.3322	0.2146	0.0000	2.0877	0.0000	0.0000
698.0000	2021.0000	0.1106	0.0222	0.0000	23.0349	0.5916	0.0104	0.9863	0.1506	0.0585	0.0000	2.1972	0.3333	0.2668	0.7253	1.0655	1.0000	3.3673	0.2171	0.0000	2.1052	0.6931	0.0000
698.0000	2022.0000	0.1305	0.0340	0.0000	22.6428	0.7053	-0.2139	0.7172	0.0985	-0.4136	1.0000	2.1972	0.3333	0.2668	0.7253	1.3560	1.0000	3.4012	0.2169	0.0000	2.2771	1.6094	1.0000
700.0000	2017.0000	0.0897	0.0385	0.0000	22.7425	0.6430	0.0188	0.6076	0.0101	0.3601	0.0000	1.6094	0.4000	0.3307	0.0342	1.1778	0.0000	3.4012	0.3311	0.0000	2.2350	0.0000	0.0000
700.0000	2019.0000	0.1710	0.0381	0.0000	22.7832	0.6967	0.0133	0.7203	0.0215	0.1055	0.0000	1.6094	0.4000	0.3578	0.1858	1.0963	0.0000	3.4657	0.3411	0.0000	2.2201	0.0000	0.0000
700.0000	2020.0000	0.1284	0.0344	0.0000	22.8446	0.6701	-0.0008	0.7533	0.0301	0.1116	1.0000	1.6094	0.4000	0.3227	0.1858	1.2369	0.0000	3.4965	0.3040	0.0000	2.1948	0.0000	0.0000
700.0000	2021.0000	0.0939	0.0372	0.0000	22.8416	0.7228	-0.0236	0.8872	0.0505	0.2110	1.0000	1.6094	0.4000	0.3785	0.0162	1.2851	0.0000	3.5264	0.3786	0.0000	2.1973	1.3863	0.0000
700.0000	2022.0000	0.1050	0.0279	0.0000	22.9558	0.6800	0.0569	0.8689	0.1094	0.0370	0.0000	1.6094	0.4000	0.3785	0.0171	1.1365	0.0000	3.5553	0.3881	0.0000	2.1481	1.0986	0.0000
702.0000	2017.0000	0.1005	0.0149	0.0000	20.3751	0.3288	0.0219	1.9945	-0.0081	0.0963	0.0000	1.9459	0.4286	0.2513	0.1433	2.9386	1.0000	3.0445	0.3004	0.0000	2.9901	0.0000	0.0000
702.0000	2019.0000	0.1003	0.0137	0.0000	20.3357	0.1767	0.0219	1.6067	0.1356	-0.1631	0.0000	1.9459	0.4286	0.2513	0.1761	2.4396	1.0000	3.1355	0.3007	0.0000	3.0025	0.0000	0.0000
702.0000	2020.0000	0.0726	0.0136	0.0000	20.6456	0.3281	0.0413	1.3320	-0.1213	-0.0487	0.0000	1.9459	0.4286	0.2513	0.1433	2.0109	1.0000	3.1781	0.3215	0.0000	2.9319	0.0000	0.0000
702.0000	2021.0000	0.0555	0.0079	0.0000	20.6191	0.6911	-0.2495	1.5676	-0.1430	0.3400	1.0000	1.9459	0.4286	0.2513	0.1853	2.1706	1.0000	3.2189	0.3086	0.0000	2.9401	0.0000	0.0000
702.0000	2022.0000	0.1124	0.0098	0.0000	20.4959	0.8528	-0.1834	1.3678	-0.1015	-0.1889	1.0000	1.9459	0.4286	0.1513	0.6612	2.7539	1.0000	3.2581	0.2992	0.0000	2.9711	0.0000	0.0000
703.0000	2019.0000	0.0269	0.0062	0.0071	25.1686	0.6590	0.0547	1.0828	-0.0013	-0.0627	0.0000	1.9459	0.4286	0.4106	0.1690	1.0989	0.0000	3.4012	0.7218	0.0065	0.9464	2.1972	1.0000
703.0000	2020.0000	0.0329	0.0042	0.0212	25.2479	0.6717	0.0429	0.9710	0.0543	0.0855	0.0000	2.1972	0.3333	0.4086	0.1704	1.1642	0.0000	3.4340	0.6451	0.0069	0.8971	2.3979	1.0000
703.0000	2021.0000	0.0382	0.0054	0.0061	25.3824	0.6879	0.0399	1.3013	0.0735	0.4923	0.0000	2.1972	0.3333	0.4061	0.1722	1.0525	0.0000	3.4657	0.6413	0.0070	0.8112	1.7918	1.0000
703.0000	2022.0000	0.0681	0.0045	0.0284	25.4415	0.7083	-0.0085	1.3983	0.0242	0.1789	1.0000	2.1972	0.3333	0.4061	0.1722	0.9388	0.0000	3.4965	0.6551	0.0070	0.7737	1.7918	1.0000
707.0000	2017.0000	0.0849	0.0275	0.0000	22.9889	0.8939	-0.0745	0.4231	-0.0386	0.0783	1.0000	2.1972	0.3333	0.2511	0.0824	1.2188	1.0000	3.2189	0.2722	0.0000	2.1199	0.0000	0.0000
707.0000	2022.0000	0.1031	0.0400	0.0000	21.7282	0.4633	0.2384	1.7745	0.2656	0.4245	0.0000	2.1972	0.3333	0.2511	0.0222	2.0637	1.0000	3.4012	0.2678	0.0000	2.6236	0.0000	0.0000
708.0000	2017.0000	0.1206	0.0350	0.0000	22.6071	0.3877	0.0636	1.6461	0.0540	0.5998	0.0000	2.1972	0.3333	0.2995	0.9406	1.1685	1.0000	3.2189	0.6358	0.0000	2.2847	0.0000	0.0000
708.0000	2021.0000	0.1539	0.0358	0.0000	25.1645	0.6116	0.0981	1.1991	0.1525	0.3025	0.0000	2.1972	0.3333	0.7398	0.0604	1.2069	1.0000	3.3673	0.8349	0.0000	0.9477	1.9459	1.0000
708.0000	2022.0000	0.1547	0.0392	0.0000	25.2316	0.5986	0.0810	1.1209	0.1480	0.0104	0.0000	2.1972	0.3333	0.7248	0.0604	1.5527	1.0000	3.4012	0.8737	0.0000	0.9062	1.3863	0.0000
709.0000	2017.0000	0.0117	0.0186	0.0000	25.9711	0.7494	0.0113	0.5795	0.0863	0.4619	0.0000	2.1972	0.3333	0.3973	0.4393	0.9672	1.0000	3.1781	0.6464	0.0000	0.3999	0.6931	0.0000
709.0000	2019.0000	0.0135	0.0271	0.0000	26.0795	0.7224	0.0137	0.5776	0.0463	0.0045	0.0000	2.3979	0.3636	0.3973	0.4393	0.8517	1.0000	3.2581	0.6772	0.0000	0.3262	0.6931	0.0000
709.0000	2020.0000	0.0324	0.0262	0.0000	26.2090	0.7495	0.0087	0.4637	0.0319	-0.1139	0.0000	2.3979	0.3636	0.3973	0.4393	0.8481	1.0000	3.2958	0.7022	0.0000	0.3204	0.6931	0.0000
709.0000	2022.0000	0.0238	0.0213	0.0000	26.2576	0.7376	0.0064	0.5778	0.0365	-0.0411	0.0000	2.3979	0.3636	0.4081	0.4393	0.8298	1.0000	3.3673	0.6805	0.0000	0.3204	0.6931	0.0000
716.0000	2015.0000	0.0025	0.0121	0.3563	21.7617	0.3848	0.0531	0.6727	0.0571	0.2605	0.0000	2.1972	0.3333	0.3271	0.1191	1.9103	0.0000	3.1355	0.4204	0.0762	2.6016	1.7918	1.0000
716.0000	2017.0000	0.0037	0.0080	0.0000	22.3420	0.4613	0.0257	0.6792	0.0757	0.1976	0.0000	2.0794	0.3750	0.3293	0.1191	1.1500	0.0000	3.2189	0.4071	0.0661	2.3917	4.5850	1.0000
716.0000	2019.0000	0.0032	0.0010	0.0000	22.3908	0.4641	0.0026	0.8367	0.0403	0.1290	0.0000	2.1972	0.3333	0.3063	0.1458	1.0446	0.0000	3.2958	0.3479	0.1008	2.3755	4.0431	1.0000
716.0000	2020.0000	0.0060	0.0010	0.0000	22.3746	0.4681	0.0002	0.7307	0.0742	-0.1418	0.0000	2.1972	0.3333	0.3064	0.1237	0.9452	0.0000	3.3322	0.3433	0.0851	2.3834	4.3694	1.0000
716.0000	2021.0000	0.0047	0.0033	0.0000	22.3520	0.4773	-0.0211	0.7807	0.1136	0.0479	1.0000	2.1972	0.3333	0.3064	0.1237	0.9780	0.0000	3.3673	0.3512	0.0852	2.3937	3.8501	1.0000
716.0000	2022.0000	0.0051	0.0010	0.0000	22.2670	0.4605	-0.0296	0.6168	0.0553	-0.2507	1.0000	2.0794	0.3750	0.3064	0.1237	1.6776	0.0000	3.4012	0.3418	0.0473	2.4282	4.2905	1.0000
717.0000	2017.0000	0.0071	0.0159	0.0000	23.3916	0.7938	0.1712	1.7719	0.2192	0.8635	0.0000	2.3979	0.3636	0.5305	0.0129	2.2809	1.0000	3.3673	0.5942	0.0000	1.9385	1.0986	0.0000
717.0000	2019.0000	0.1366	0.0353	0.0000	23.5665	0.5342	0.1085	1.7348	0.1206	0.0749	0.0000	1.7918	0.5000	0.5305	0.0181	1.2021	1.0000	3.4340	0.5910	0.0000	1.8554	1.9459	1.0000
717.0000	2020.0000	0.1260	0.0340	0.0000	23.6000	0.4644	0.1066	1.8069	0.1726	0.0828	0.0000	1.7918	0.5000	0.5305	0.0784	1.0462	1.0000	3.4657	0.5874	0.0000	1.8400	2.6391	1.0000
717.0000	2021.0000	0.1550	0.0314	0.0000	23.7483	0.4681	0.1002	2.3719	0.1647	0.4413	0.0000	1.9459	0.4286	0.5305	0.0946	1.0261	1.0000	3.4965	0.6014	0.0000	1.7660	1.9459	1.0000
717.0000	2022.0000	0.1120	0.0331	0.0000	23.7256	0.5435	-0.0637	1.9301	0.0501	-0.1358	1.0000	1.9459	0.4286	0.5295	0.0758	0.8866	1.0000	3.5264	0.5912	0.0002	1.7789	1.0986	0.0000
723.0000	2019.0000	0.0200	0.0017	0.0000	23.7008	0.5275	0.0565	0.7353	0.0981	-0.0698	0.0000	2.1972	0.3333	0.5738	0.0893	2.3771	0.0000	3.3322	0.7333	0.0019	1.7837	0.0000	0.0000
723.0000	2020.0000	0.0212	0.0025	0.0000	23.9546	0.5553	0.0383	0.5715	0.0481	-0.0883	0.0000	2.1972	0.3333	0.5535	0.0595	1.5844	0.0000	3.3673	0.6105	0.0006	1.6531	0.0000	0.0000
723.0000	2021.0000	0.0345	0.0125	0.0000	24.1044	0.5142	0.1106	0.7534	0.1670	0.6571	0.0000	2.1972	0.3333	0.4748	0.1115	2.7397	0.0000	3.4012	0.5417	0.0004	1.5740	1.3863	0.0000
723.0000	2022.0000	0.0339	0.0046	0.0000	24.3223	0.5476	0.0676	0.7461	0.0874	0.1556	0.0000	2.1972	0.3333	0.3833	0.1327	1.5643	0.0000	3.4340	0.5078	0.0018	1.4547	2.7726	1.0000
725.0000	2015.0000	0.0608	0.0682	0.2370	25.7510	0.4865	0.0113	0.3367	0.0688	0.3207	0.0000	2.3979	0.3636	0.1156	0.7383	1.1111	1.0000	3.1355	0.2526	0.0001	0.5511	2.5649	1.0000
725.0000	2016.0000	0.0661	0.0601	0.2222	26.0469	0.5514	0.0114	0.3852	0.0491	0.4169	0.0000	2.4849	0.3333	0.1156	0.7383	1.0247	1.0000	3.1781	0.3001	0.0001	0.3462	3.0910	1.0000
725.0000	2017.0000	0.2742	0.0743	0.2715	26.1053	0.5928	0.0341	0.4067	0.1026	0.3615	0.0000	2.4849	0.3333	0.1168	0.6956	1.3735	1.0000	3.2189	0.4234	0.0001	0.3204	3.5835	1.0000
725.0000	2018.0000	0.2873	0.0745	0.3037	26.2497	0.6041	0.0103	0.3467	0.0845	0.0353	0.0000	2.4849	0.3333	0.1168	0.6529	0.9032	1.0000	3.2581	0.3865	0.0001	0.3204	3.6889	1.0000
725.0000	2019.0000	0.3017	0.0754	0.2341	26.3951	0.5856	-0.0015	0.3602	0.0766	0.1951	1.0000	2.4849	0.3333	0.1168	0.6177	1.0448	1.0000	3.2958	0.4402	0.0001	0.3204	3.8286	1.0000
725.0000	2020.0000	0.2576	0.0697	0.2054	26.3978	0.5913	0.0118	0.3545	0.0925	0.1680	0.0000	2.4849	0.3333	0.1168	0.5038	1.0755	1.0000	3.3322	0.4149	0.0005	0.3204	3.8286	1.0000
725.0000	2021.0000	0.2480	0.0567	0.1663	26.4523	0.5178	0.0696	0.5019	0.1385	0.6179	0.0000	2.4849	0.3333	0.1057	0.3369	0.9501	1.0000	3.3673	0.2823	0.0005	0.3204	4.2767	1.0000
725.0000	2022.0000	0.2386	0.0706	0.1616	26.4260	0.5196	-0.0040	0.4098	0.1023	-0.1865	1.0000	2.3026	0.4000	0.1064	0.3569	0.8308	1.0000	3.4012	0.2568	0.0004	0.3204	4.1271	1.0000
726.0000	2017.0000	0.1172	0.0512	0.0000	23.0428	0.2355	0.0900	0.6528	0.1021	0.0715	0.0000	2.6391	0.3571	0.1521	0.8424	1.1077	0.0000	3.2189	0.4268	0.0015	2.0956	1.6094	1.0000
726.0000	2019.0000	0.1189	0.0465	0.0000	23.1986	0.3017	0.0882	0.6066	0.0914	-0.0113	0.0000	2.6391	0.3571	0.1636	0.8424	0.9261	0.0000	3.2958	0.4605	0.0013	2.0272	1.3863	0.0000
726.0000	2020.0000	0.1268	0.0487	0.0000	23.2189	0.3329	0.0074	0.3957	0.0489	-0.3014	0.0000	2.6391	0.3571	0.1636	0.8424	0.8024	0.0000	3.3322	0.3949	0.0012	2.0191	1.9459	1.0000
726.0000	2021.0000	0.1400	0.0483	0.0000	23.2872	0.3557	0.0261	0.4171	0.0268	0.1025	0.0000	2.4849	0.3333	0.1591	0.8424	0.8343	0.0000	3.3673	0.3599	0.0038	1.9884	0.6931	0.0000
726.0000	2022.0000	0.1317	0.0398	0.0000	23.3149	0.2953	0.0739	0.5269	0.1065	0.3246	0.0000	2.4849	0.3333	0.1581	0.8424	0.8032	0.0000	3.4012	0.3913	0.0039	1.9766	1.3863	0.0000
727.0000	2015.0000	0.3000	0.0280	0.3022	24.1879	0.4291	0.0006	0.0573	-0.0009	0.1697	0.0000	2.1972	0.3333	0.2451	0.4400	1.0208	1.0000	2.9444	0.4915	0.0000	1.5100	0.0000	0.0000
727.0000	2017.0000	0.2579	0.0477	0.6727	24.2430	0.4565	0.0019	0.1774	0.0218	2.8025	0.0000	2.1972	0.3333	0.2451	0.4400	0.9545	1.0000	3.0445	0.0864	0.0000	1.4835	0.6931	0.0000
727.0000	2018.0000	0.2246	0.0841	0.7578	24.1950	0.4802	-0.0494	0.1729	0.0427	-0.0487	1.0000	2.1972	0.3333	0.2451	0.4400	0.8164	1.0000	3.0910	0.2488	0.0000	1.5119	0.0000	0.0000
727.0000	2019.0000	0.2327	0.0665	0.3998	23.7899	0.6718	-0.3530	0.1963	0.0297	-0.0765	1.0000	2.1972	0.3333	0.2451	0.4400	1.0729	1.0000	3.1355	0.2681	0.0000	1.7302	1.3863	0.0000
727.0000	2022.0000	0.1408	0.0200	0.0000	24.2842	0.7557	0.0059	1.6160	0.1296	-0.1236	0.0000	2.1972	0.3333	0.2451	0.3894	1.0070	1.0000	3.2581	0.3266	0.0000	1.4691	2.5649	1.0000
729.0000	2016.0000	0.0325	0.0259	0.0000	23.6277	0.2506	0.0175	0.6342	0.0682	-0.0770	0.0000	2.7081	0.3333	0.5740	0.0457	1.2882	1.0000	2.9957	0.6743	0.0001	1.8073	0.0000	0.0000
729.0000	2017.0000	0.0370	0.0225	0.0000	23.6191	0.2443	0.0095	0.6159	0.0767	-0.0326	0.0000	2.7081	0.3333	0.5740	0.0457	1.2618	1.0000	3.0445	0.6620	0.0001	1.8136	1.0986	0.0000
729.0000	2019.0000	0.0647	0.0241	0.0000	23.6226	0.2393	0.0147	0.6398	0.0867	0.0110	0.0000	2.3979	0.4545	0.5740	0.0527	1.2236	1.0000	3.1355	0.6799	0.0000	1.8154	1.9459	1.0000
729.0000	2020.0000	0.0687	0.0276	0.0000	23.6406	0.2494	0.0155	0.5963	0.0849	-0.0471	0.0000	2.5649	0.3846	0.5740	0.0682	1.4879	1.0000	3.1781	0.6943	0.0000	1.8081	1.7918	1.0000
729.0000	2021.0000	0.0731	0.0253	0.0000	23.6896	0.2805	0.0154	0.6310	0.0837	0.0945	0.0000	2.5649	0.3333	0.5740	0.0963	1.4539	1.0000	3.2189	0.6670	0.0000	1.7849	1.7918	1.0000
729.0000	2022.0000	0.0858	0.0278	0.0000	23.7531	0.3106	0.0274	0.6582	0.0830	0.1038	0.0000	1.9459	0.5714	0.5740	0.0557	1.6741	1.0000	3.2581	0.7171	0.0000	1.7540	1.9459	1.0000
731.0000	2017.0000	0.0399	0.0007	0.0000	22.1988	0.3792	0.0324	0.5547	0.1266	0.0666	0.0000	1.9459	0.4286	0.1218	0.3654	1.4584	1.0000	3.1781	0.2040	0.0000	2.4454	0.0000	0.0000
731.0000	2019.0000	0.0402	0.0007	0.0000	22.0639	0.2412	0.0217	0.7350	0.0979	0.1096	0.0000	1.7918	0.5000	0.1218	0.3773	1.0476	1.0000	3.2581	0.2345	0.0000	2.4991	1.3863	0.0000
731.0000	2020.0000	0.0430	0.0021	0.0000	22.1106	0.2583	0.0252	0.7443	0.0793	-0.0057	0.0000	1.7918	0.5000	0.1218	0.3654	1.0117	1.0000	3.2958	0.2096	0.0000	2.4833	1.0986	0.0000
731.0000	2021.0000	0.0480	0.0021	0.0000	22.2076	0.1826	0.1566	0.9722	0.1535	0.4047	0.0000	1.7918	0.5000	0.1230	0.3654	1.5607	1.0000	3.3322	0.1739	0.0000	2.4482	1.6094	1.0000
731.0000	2022.0000	0.0466	0.0019	0.0000	22.3669	0.1698	0.1534	1.0244	0.1952	0.2001	0.0000	1.9459	0.4286	0.1230	0.3654	1.0675	1.0000	3.3673	0.1710	0.0000	2.3879	1.6094	1.0000
733.0000	2017.0000	0.0730	0.0295	0.0000	22.9201	0.5224	0.0242	0.9334	-0.0607	0.2168	0.0000	1.9459	0.5714	0.3613	0.0438	1.2997	1.0000	3.0445	0.4190	0.0000	2.1435	2.0794	1.0000
733.0000	2019.0000	0.0983	0.0769	0.0000	22.8942	0.3860	0.0309	0.3840	0.0296	-0.3127	0.0000	1.9459	0.5714	0.3294	0.1393	1.3584	1.0000	3.1355	0.5145	0.0000	2.1586	2.1972	1.0000
733.0000	2020.0000	0.1109	0.0945	0.0000	22.9158	0.3333	0.0680	0.4457	-0.0077	0.0767	0.0000	1.7918	0.5714	0.3294	0.0891	3.7153	1.0000	3.1781	0.6385	0.0000	2.1508	1.7918	1.0000
733.0000	2021.0000	0.1218	0.0874	0.0000	23.1323	0.3314	0.1491	0.5633	0.1201	0.4320	0.0000	1.9459	0.5714	0.3273	0.0994	6.1159	1.0000	3.2189	0.7540	0.0010	2.0548	1.6094	1.0000
733.0000	2022.0000	0.1393	0.0798	0.0000	23.3304	0.2808	0.1931	0.5888	0.0606	0.2848	0.0000	1.9459	0.5714	0.3258	0.0819	4.6625	1.0000	3.2581	0.7260	0.0004	1.9635	1.7918	1.0000
737.0000	2021.0000	0.0293	0.0056	0.0000	22.8395	0.5427	0.0923	1.0975	0.0837	2.0324	0.0000	2.1972	0.3333	0.4907	0.1698	1.3422	1.0000	3.2581	0.3179	0.0000	2.1874	2.1972	1.0000
737.0000	2022.0000	0.0317	0.0100	0.0000	22.8624	0.4929	0.0694	1.2143	0.2506	0.0718	0.0000	2.1972	0.3333	0.4683	0.1698	1.2318	1.0000	3.2958	0.3881	0.0001	2.1790	2.0794	1.0000
738.0000	2015.0000	0.1029	0.0346	0.0122	22.6618	0.2773	0.0296	0.3860	0.0913	0.0088	0.0000	2.4849	0.3333	0.2334	0.7448	5.4907	1.0000	2.9444	0.7321	0.0000	2.2509	0.0000	0.0000
738.0000	2017.0000	0.1657	0.0393	0.0000	22.6940	0.2414	0.0310	0.3642	0.1390	0.0198	0.0000	2.1972	0.3333	0.2334	0.7448	2.6824	1.0000	3.0445	0.6835	0.0000	2.2413	0.0000	0.0000
738.0000	2019.0000	0.1671	0.0454	0.0288	22.7895	0.2467	0.0347	0.4082	0.1475	0.1260	0.0000	2.5649	0.3333	0.2264	0.7679	2.1432	1.0000	3.1355	0.6704	0.0000	2.2042	0.0000	0.0000
738.0000	2020.0000	0.1755	0.0417	0.0000	22.9012	0.2739	0.0444	0.4184	0.0459	0.1314	0.0000	2.4849	0.3333	0.2183	0.7964	3.2498	1.0000	3.1781	0.6214	0.0000	2.1573	0.0000	0.0000
738.0000	2021.0000	0.1601	0.0365	0.0000	23.3748	0.2464	0.0440	0.3553	0.0631	0.1881	0.0000	2.5649	0.3571	0.2857	0.5167	2.7907	1.0000	3.2189	0.6507	0.0000	1.9406	0.0000	0.0000
738.0000	2022.0000	0.1579	0.0374	0.0000	23.4334	0.2358	0.0474	0.3384	0.0525	0.1888	0.0000	2.5649	0.3571	0.2857	0.5167	2.3981	1.0000	3.2581	0.7244	0.0000	1.9138	1.3863	0.0000
739.0000	2015.0000	0.0680	0.0444	0.0987	22.4087	0.5520	0.0398	0.8297	0.0818	0.0248	0.0000	2.1972	0.3333	0.2352	0.5803	1.8515	0.0000	2.9444	0.2541	0.0001	2.3544	0.0000	0.0000
739.0000	2019.0000	0.0859	0.0471	0.0000	22.5985	0.4223	0.0902	1.1749	0.2085	0.1308	0.0000	1.9459	0.4286	0.2808	0.4731	2.7183	0.0000	3.1355	0.7057	0.0001	2.2849	0.0000	0.0000
739.0000	2020.0000	0.0908	0.0451	0.0147	22.7375	0.4142	0.1165	1.1243	0.1414	0.0928	0.0000	1.9459	0.4286	0.2808	0.4731	4.0745	0.0000	3.1781	0.7341	0.0001	2.2282	0.0000	0.0000
739.0000	2021.0000	0.1435	0.0536	0.0689	22.9385	0.4478	0.1147	1.0737	0.0668	0.1349	0.0000	1.9459	0.4286	0.2808	0.4731	4.9604	0.0000	3.2189	0.7619	0.0001	2.1424	1.6094	1.0000
739.0000	2022.0000	0.1511	0.0507	0.0031	23.2096	0.5407	0.0939	1.0014	0.1104	0.1792	0.0000	1.9459	0.4286	0.2808	0.4731	2.6526	0.0000	3.2581	0.7210	0.0005	2.0205	0.6931	0.0000
751.0000	2017.0000	0.0059	0.0008	0.0000	22.1488	0.4289	0.0521	1.6133	0.0132	0.4214	0.0000	2.0794	0.3750	0.2359	0.0173	2.1674	0.0000	3.2189	0.2453	0.0000	2.4659	0.0000	0.0000
751.0000	2019.0000	0.0058	0.0006	0.0000	22.2461	0.4260	0.0438	1.7323	0.1880	-0.0408	0.0000	2.1972	0.3333	0.2359	0.0169	1.4192	0.0000	3.2958	0.2416	0.0000	2.4320	0.0000	0.0000
751.0000	2020.0000	0.0024	0.0003	0.0000	22.3986	0.4635	0.0471	1.3719	0.0157	-0.1507	0.0000	2.1972	0.3333	0.2359	0.0325	1.4006	0.0000	3.3322	0.2469	0.0000	2.3739	0.0000	0.0000
751.0000	2021.0000	0.0432	0.0005	0.0000	22.8334	0.6448	0.0296	2.8913	0.0289	2.0324	0.0000	2.1972	0.3333	0.2359	0.0303	1.3079	0.0000	3.3673	0.2388	0.0000	2.1944	0.0000	0.0000
751.0000	2022.0000	0.0536	0.0008	0.0000	22.8300	0.6356	0.0080	2.2654	0.0549	-0.1833	0.0000	2.1972	0.3333	0.2359	0.0303	1.1552	0.0000	3.4012	0.2372	0.0000	2.1973	0.0000	0.0000
755.0000	2016.0000	0.1214	0.0266	0.0731	22.3626	0.8965	-0.1284	0.7051	0.0108	-0.4811	1.0000	2.5649	0.3333	0.2779	0.0952	1.6492	1.0000	3.0445	0.3465	0.0000	2.3766	1.0986	0.0000
756.0000	2021.0000	0.1120	0.0500	0.0000	22.7155	0.5020	0.0502	0.9095	0.0353	0.0923	0.0000	2.0794	0.3750	0.3265	0.9423	1.3162	1.0000	3.3673	0.5897	0.0013	2.2451	1.7918	1.0000
761.0000	2017.0000	0.0859	0.0343	0.0000	24.8664	0.7643	0.0275	0.6913	0.0436	0.3719	0.0000	1.9459	0.4286	0.7284	0.0129	1.0074	1.0000	3.0445	0.8450	0.0000	1.1203	0.0000	0.0000
761.0000	2019.0000	0.0918	0.0244	0.0000	24.8297	0.6705	0.0093	0.8764	0.1149	0.0510	0.0000	2.0794	0.5000	0.6144	0.0776	0.9079	1.0000	3.1355	0.8796	0.0000	1.1462	0.6931	0.0000
761.0000	2020.0000	0.1034	0.0317	0.0000	24.8978	0.6685	0.0062	0.7744	-0.0314	-0.0769	0.0000	1.9459	0.4286	0.6218	0.0767	0.8473	1.0000	3.1781	0.8805	0.0000	1.1064	0.6931	0.0000
761.0000	2021.0000	0.0953	0.0301	0.0000	24.7333	0.5817	0.0422	1.2969	0.0075	0.6003	0.0000	2.1972	0.3333	0.5865	0.3060	0.8798	1.0000	3.2189	0.8657	0.0000	1.2076	1.6094	1.0000
761.0000	2022.0000	0.1083	0.0307	0.0000	24.5101	0.5608	-0.0243	1.2616	0.0289	-0.1963	1.0000	2.1972	0.3333	0.5865	0.3060	0.8213	1.0000	3.2581	0.8640	0.0000	1.3405	1.3863	0.0000
766.0000	2018.0000	0.1451	0.0355	0.0944	22.5145	0.2083	0.0562	0.3573	0.0285	0.3767	0.0000	2.1972	0.3333	0.4597	0.0950	1.1863	0.0000	3.2581	0.3899	0.0000	2.3243	0.0000	0.0000
766.0000	2019.0000	0.1550	0.0444	0.2380	22.2704	0.4325	-0.3530	0.3697	0.0159	-0.0560	1.0000	2.1972	0.3333	0.2498	0.7868	1.5691	0.0000	3.2958	0.1658	0.0000	2.4227	1.0986	0.0000
766.0000	2020.0000	0.1698	0.0521	0.1310	22.3281	0.5368	-0.0746	0.2298	0.0162	-0.4377	1.0000	2.1972	0.3333	0.2498	0.7868	1.1243	0.0000	3.3322	0.0885	0.0000	2.4017	0.6931	0.0000
766.0000	2021.0000	0.1866	0.0502	0.1658	22.2582	0.4959	0.0071	0.3151	0.0298	0.3631	0.0000	2.1972	0.3333	0.2391	0.8223	1.3549	0.0000	3.3673	0.1220	0.0000	2.4302	0.0000	0.0000
766.0000	2022.0000	0.1875	0.0494	0.1068	22.2677	0.4945	0.0063	0.3154	0.0423	-0.0295	0.0000	2.1972	0.3333	0.1966	0.4173	1.5106	0.0000	3.4012	0.1117	0.0003	2.4279	0.0000	0.0000
768.0000	2016.0000	0.0817	0.0168	0.5459	24.3924	0.5486	0.0119	0.6813	0.0363	0.0832	0.0000	2.3026	0.5000	0.3818	0.1988	2.0495	1.0000	2.9957	0.6830	0.0000	1.3975	0.0000	0.0000
768.0000	2017.0000	0.0863	0.0262	0.6932	24.4304	0.5668	0.0119	0.7774	0.0321	0.1898	0.0000	2.6391	0.3571	0.3818	0.1988	1.7146	1.0000	3.0445	0.6838	0.0000	1.3778	0.0000	0.0000
768.0000	2018.0000	0.0741	0.0187	0.8054	24.5923	0.5968	0.0115	0.7552	0.0293	0.0769	0.0000	2.6391	0.3571	0.3818	0.1988	1.3621	1.0000	3.0910	0.6855	0.0000	1.2859	0.0000	0.0000
768.0000	2019.0000	0.0661	0.0039	0.0000	24.6102	0.6595	0.0118	0.7097	0.0114	0.0248	0.0000	2.5649	0.3846	0.3818	0.1851	1.5895	1.0000	3.1355	0.6681	0.0000	1.2772	0.0000	0.0000
768.0000	2020.0000	0.0623	0.0064	0.0000	24.7916	0.7382	0.0128	0.5506	0.0467	-0.0237	0.0000	2.3979	0.3636	0.3818	0.2869	2.4753	1.0000	3.1781	0.6606	0.0000	1.1709	0.6931	0.0000
768.0000	2021.0000	0.0664	0.0072	0.0000	24.9998	0.7813	0.0100	0.5013	-0.1538	-0.0234	0.0000	2.3979	0.3636	0.3818	0.2869	2.1851	1.0000	3.2189	0.6678	0.0000	1.0452	0.0000	0.0000
768.0000	2022.0000	0.0683	0.0082	0.0000	25.1321	0.8037	0.0068	0.4886	0.2656	0.1517	0.0000	2.3979	0.3636	0.3818	0.2869	1.6611	1.0000	3.2581	0.6531	0.0000	0.9638	0.0000	0.0000
777.0000	2017.0000	0.1220	0.0452	0.0000	21.4490	0.3772	0.0201	0.4380	-0.0371	-0.0965	0.0000	2.1972	0.3333	0.1792	0.5203	3.1420	1.0000	3.0445	0.3084	0.0000	2.7008	0.0000	0.0000
777.0000	2019.0000	0.1146	0.0353	0.0000	21.6065	0.3911	0.0581	0.5416	-0.0327	0.0323	0.0000	2.1972	0.3333	0.1792	0.5203	2.3204	1.0000	3.1355	0.3015	0.0000	2.6537	0.0000	0.0000
777.0000	2020.0000	0.1197	0.0410	0.0000	21.6267	0.3743	0.0428	0.4776	-0.0061	-0.0782	0.0000	2.1972	0.3333	0.1792	0.5203	2.4248	1.0000	3.1781	0.2990	0.0000	2.6487	0.0000	0.0000
777.0000	2021.0000	0.1170	0.0347	0.0000	21.7986	0.4321	0.0445	0.5770	0.0482	0.3348	0.0000	2.1972	0.3333	0.1777	0.5203	2.4931	1.0000	3.2189	0.3325	0.0009	2.5922	1.3863	0.0000
777.0000	2022.0000	0.1299	0.0426	0.0000	21.8296	0.4060	0.0578	0.5039	-0.0036	-0.0369	0.0000	2.1972	0.3333	0.1783	0.5203	1.7244	1.0000	3.2581	0.2738	0.0006	2.5830	0.0000	0.0000
778.0000	2017.0000	0.0561	0.0239	0.0000	24.6158	0.5794	0.0217	0.8396	0.0751	-0.2088	0.0000	2.1972	0.3333	0.3900	0.0535	1.0039	1.0000	3.0445	0.4992	0.0001	1.2703	0.6931	0.0000
778.0000	2019.0000	0.0508	0.0202	0.0000	24.6265	0.5490	0.0313	0.8065	0.0631	0.0084	0.0000	2.0794	0.3750	0.3996	0.0783	0.8868	1.0000	3.1355	0.5118	0.0000	1.2676	1.0986	0.0000
778.0000	2020.0000	0.0521	0.0237	0.0000	24.6971	0.5459	0.0382	0.8362	0.0587	0.0507	0.0000	2.0794	0.3077	0.3996	0.1088	0.8267	1.0000	3.1781	0.4835	0.0004	1.2275	0.0000	0.0000
778.0000	2021.0000	0.0629	0.0234	0.0000	24.7007	0.5066	0.0409	1.0003	0.0594	0.2407	0.0000	1.9459	0.4286	0.3996	0.1171	0.8348	1.0000	3.2189	0.4819	0.0003	1.2270	1.0986	0.0000
778.0000	2022.0000	0.0678	0.0299	0.0000	24.7471	0.5066	0.0351	0.8739	0.0578	-0.1040	0.0000	1.9459	0.4286	0.3997	0.0327	0.8032	1.0000	3.2581	0.4625	0.0002	1.2009	1.6094	1.0000
779.0000	2017.0000	0.0048	0.0069	0.0000	20.2692	0.5306	0.1172	0.4135	0.0204	0.1234	0.0000	2.1972	0.3333	0.1527	0.8535	4.6261	1.0000	3.1355	0.3967	0.0000	3.0169	0.0000	0.0000
782.0000	2017.0000	0.1530	0.0375	0.0000	21.6920	0.5302	0.0142	1.3743	-0.0963	0.4706	0.0000	2.1972	0.3333	0.2850	0.3239	1.9380	0.0000	3.2581	0.2686	0.0000	2.6302	0.0000	0.0000
782.0000	2019.0000	0.2496	0.0352	0.0000	21.7029	0.4508	0.0039	1.0749	0.0652	-0.2168	0.0000	2.0794	0.3750	0.2933	0.1058	1.1207	0.0000	3.3322	0.1886	0.0000	2.6294	0.0000	0.0000
782.0000	2020.0000	0.2620	0.0426	0.0000	21.7609	0.4898	0.0133	0.8566	-0.0841	-0.2132	0.0000	2.1972	0.3333	0.2933	0.1614	1.0923	0.0000	3.3673	0.3118	0.0000	2.6111	0.0000	0.0000
782.0000	2021.0000	0.2700	0.0398	0.0000	21.8718	0.5289	0.0188	1.1111	0.0078	0.4130	0.0000	2.0794	0.3750	0.2783	0.0835	1.5271	0.0000	3.4012	0.3068	0.0000	2.5740	0.0000	0.0000
782.0000	2022.0000	0.2710	0.0388	0.0000	21.8700	0.5491	-0.0175	0.9248	-0.1160	-0.1224	1.0000	2.1972	0.3333	0.2783	0.0773	1.2554	0.0000	3.4340	0.3012	0.0000	2.5759	0.0000	0.0000
786.0000	2015.0000	0.0591	0.0180	0.1076	23.3337	0.3192	0.0901	0.5598	0.1403	-0.0897	0.0000	2.1972	0.3333	0.4520	0.0409	1.5418	1.0000	2.9444	0.5553	0.0000	1.9494	0.0000	0.0000
786.0000	2016.0000	0.0720	0.0265	0.0330	23.3870	0.2708	0.1048	0.5835	0.1190	0.0801	0.0000	2.1972	0.3333	0.3573	0.2680	1.4263	1.0000	2.9957	0.6233	0.0000	1.9258	0.0000	0.0000
786.0000	2017.0000	0.0670	0.0237	0.0376	23.5027	0.2244	0.1546	0.7330	0.1647	0.3688	0.0000	2.1972	0.3333	0.3573	0.2680	2.3616	1.0000	3.0445	0.6417	0.0000	1.8714	0.0000	0.0000
786.0000	2019.0000	0.0691	0.0316	0.0000	23.7896	0.3225	0.0232	0.6768	0.0925	0.0603	0.0000	2.1972	0.3333	0.3783	0.1971	2.3258	1.0000	3.1355	0.6941	0.0000	1.7303	0.0000	0.0000
786.0000	2020.0000	0.0699	0.0400	0.0000	23.8551	0.2383	0.1363	0.7572	0.0802	0.2612	0.0000	2.1972	0.3333	0.3783	0.1772	3.1911	1.0000	3.1781	0.6677	0.0000	1.6980	0.6931	0.0000
786.0000	2021.0000	0.0702	0.0415	0.0000	24.0032	0.2652	0.1434	0.8512	0.1442	0.2549	0.0000	2.0794	0.3750	0.3783	0.2158	2.5432	1.0000	3.2189	0.6535	0.0000	1.6213	1.0986	0.0000
786.0000	2022.0000	0.0725	0.0432	0.0000	24.0768	0.2503	0.1139	0.7225	0.1281	-0.0546	0.0000	2.0794	0.3750	0.3783	0.3008	1.7526	1.0000	3.2581	0.6752	0.0450	1.5832	1.0986	0.0000
788.0000	2015.0000	0.2037	0.0065	0.1154	21.8623	0.6381	0.0030	0.5198	0.1308	-0.1126	0.0000	2.0794	0.3750	0.2858	0.4128	3.3564	0.0000	3.1355	0.4311	0.0000	2.5667	0.0000	0.0000
788.0000	2016.0000	0.1876	0.0025	0.0000	21.4371	0.4425	0.0043	0.8015	-0.0573	0.0296	0.0000	2.0794	0.3750	0.2858	0.4128	4.3661	0.0000	3.1781	0.4187	0.0000	2.7099	0.0000	0.0000
788.0000	2017.0000	0.1956	0.0062	0.4282	21.4537	0.4358	0.0161	1.0423	-0.0127	0.0365	0.0000	2.1972	0.3333	0.2858	0.4128	2.8155	0.0000	3.2189	0.4241	0.0000	2.7063	0.6931	0.0000
788.0000	2018.0000	0.1193	0.0078	0.6700	21.4853	0.4359	0.0213	1.0979	0.0954	0.0792	0.0000	2.1972	0.3333	0.2858	0.4128	1.8878	0.0000	3.2581	0.4697	0.0000	2.6979	0.0000	0.0000
788.0000	2019.0000	0.1356	0.0123	0.4791	21.6235	0.4934	0.0217	1.0902	-0.0024	0.0835	0.0000	2.1972	0.3333	0.2858	0.4128	2.1068	0.0000	3.2958	0.4604	0.0000	2.6545	0.0000	0.0000
788.0000	2020.0000	0.1461	0.0140	0.6859	21.5589	0.4400	0.0164	0.8297	-0.0295	-0.2119	0.0000	2.1972	0.3333	0.2858	0.4128	2.0267	0.0000	3.3322	0.4462	0.0000	2.6771	0.0000	0.0000
788.0000	2021.0000	0.1328	0.0191	0.6701	21.6559	0.4748	0.0178	0.9229	0.0233	0.1312	0.0000	2.0794	0.3750	0.2858	0.4128	2.0813	0.0000	3.3673	0.4257	0.0000	2.6466	0.6931	0.0000
788.0000	2022.0000	0.1321	0.0136	0.4783	21.6928	0.4779	0.0216	0.8024	0.1058	-0.0713	0.0000	2.0794	0.3750	0.2582	0.4571	2.1596	0.0000	3.4012	0.3950	0.0000	2.6356	0.0000	0.0000
789.0000	2019.0000	0.0615	0.0012	0.0000	23.1919	0.3628	0.1880	1.0421	0.2078	0.1159	0.0000	2.1972	0.3333	0.4258	0.1149	1.1874	1.0000	3.1355	0.5369	0.0000	2.0239	0.6931	0.0000
789.0000	2020.0000	0.0747	0.0289	0.0000	23.4405	0.3826	0.1631	0.9300	0.1478	0.1000	0.0000	2.1972	0.3333	0.4258	0.1149	1.0831	1.0000	3.1781	0.5124	0.0000	1.9072	1.0986	0.0000
789.0000	2021.0000	0.0778	0.0274	0.0000	23.5814	0.3746	0.1417	0.8723	0.1075	0.1337	0.0000	2.1972	0.3333	0.4258	0.1149	0.9337	1.0000	3.2189	0.5174	0.0000	1.8394	1.6094	1.0000
789.0000	2022.0000	0.0785	0.0300	0.0000	23.6257	0.4260	0.0328	0.6329	0.0464	-0.2058	0.0000	2.1972	0.3333	0.4358	0.1122	0.8032	1.0000	3.2581	0.5344	0.0000	1.8187	0.0000	0.0000
790.0000	2015.0000	0.1548	0.0698	0.0177	20.6462	0.3699	-0.0376	0.4660	-0.0654	-0.1229	1.0000	1.9459	0.4286	0.1808	0.1471	7.9988	0.0000	3.3322	0.2136	0.0029	2.9379	0.6931	0.0000
790.0000	2016.0000	0.1673	0.0641	0.0001	20.8104	0.3897	0.0818	0.5704	0.0473	0.2415	0.0000	2.1972	0.3333	0.1808	0.2464	5.5875	0.0000	3.3673	0.2134	0.0013	2.8977	0.6931	0.0000
790.0000	2017.0000	0.1722	0.0633	0.0000	21.0055	0.3674	0.1420	0.4890	-0.0229	0.0274	0.0000	2.1972	0.3333	0.1808	0.2766	2.7574	0.0000	3.4012	0.1905	0.0000	2.8466	0.6931	0.0000
790.0000	2019.0000	0.1862	0.0396	0.0000	20.8530	0.2264	0.0555	0.6707	0.0571	0.1767	0.0000	2.1972	0.3333	0.1808	0.2766	2.6773	0.0000	3.4657	0.1836	0.0000	2.8905	0.6931	0.0000
790.0000	2020.0000	0.2277	0.0354	0.0000	20.8543	0.1996	0.0328	0.6665	0.0118	0.0187	0.0000	2.3026	0.3077	0.1808	0.2766	2.5785	0.0000	3.4965	0.2367	0.0000	2.8913	0.0000	0.0000
790.0000	2021.0000	0.2117	0.0198	0.0000	20.9912	0.2506	0.0569	0.7725	-0.0426	0.2450	0.0000	2.1972	0.3333	0.1781	0.0770	3.2605	0.0000	3.5264	0.1831	0.0027	2.8555	0.6931	0.0000
790.0000	2022.0000	0.1535	0.0288	0.0000	21.2403	0.4004	0.0223	0.5757	0.0930	-0.0764	0.0000	2.1972	0.3333	0.1773	0.0770	2.0843	0.0000	3.5553	0.1879	0.0032	2.7852	0.0000	0.0000
792.0000	2017.0000	0.0578	0.0019	0.4183	25.1351	0.7302	-0.0519	0.1415	0.0184	0.1288	1.0000	2.3979	0.3636	0.2703	0.7590	1.1978	1.0000	3.0445	0.6219	0.0000	0.9534	1.3863	0.0000
792.0000	2018.0000	0.1592	0.0113	0.0624	25.0407	0.7495	-0.0457	0.2273	0.0953	0.5291	1.0000	2.3979	0.3636	0.2703	0.7590	1.0087	1.0000	3.0910	0.6273	0.0000	1.0146	1.9459	1.0000
792.0000	2021.0000	0.2704	0.0127	0.0472	23.9528	0.5389	0.2301	0.6514	0.1888	0.0544	0.0000	2.5649	0.3846	0.1386	0.6150	8.1431	1.0000	3.2189	0.7068	0.0000	1.6482	2.6391	1.0000
792.0000	2022.0000	0.1699	0.0092	0.0974	24.4605	0.3217	0.2384	0.9144	0.2656	1.0806	0.0000	2.4849	0.4167	0.1161	0.6443	3.2563	1.0000	3.2581	0.5651	0.0000	1.3691	2.0794	1.0000
795.0000	2017.0000	0.1280	0.0539	0.0000	21.6884	0.1996	0.0402	0.7212	0.0376	0.1248	0.0000	2.1972	0.3333	0.3938	0.2197	2.1356	0.0000	3.0445	0.2780	0.0031	2.6228	0.0000	0.0000
795.0000	2019.0000	0.1294	0.0498	0.0000	21.9609	0.3093	0.0445	0.7619	0.0775	0.1769	0.0000	2.0794	0.3750	0.3938	0.2197	2.3090	0.0000	3.1355	0.5353	0.0027	2.5317	1.9459	1.0000
795.0000	2020.0000	0.1115	0.0496	0.0000	22.0960	0.3901	0.0200	0.7008	0.0355	0.0352	0.0000	1.9459	0.4286	0.3938	0.2197	1.9596	0.0000	3.1781	0.5216	0.0000	2.4840	1.6094	1.0000
795.0000	2021.0000	0.1120	0.0459	0.0000	22.2224	0.4362	0.0232	0.8927	-0.0290	0.4455	0.0000	1.9459	0.4286	0.3948	0.2192	2.5977	0.0000	3.2189	0.5233	0.0000	2.4380	2.1972	1.0000
795.0000	2022.0000	0.1737	0.0471	0.0000	22.3235	0.4493	0.0512	1.0034	0.0131	0.2585	0.0000	1.9459	0.4286	0.3948	0.2192	1.9344	0.0000	3.2581	0.5116	0.0000	2.4005	0.6931	0.0000
799.0000	2019.0000	0.0480	0.0064	0.0000	21.8953	0.2472	0.0982	0.4958	0.1183	0.2738	0.0000	2.1972	0.3333	0.3100	0.0615	3.8552	1.0000	3.1355	0.3847	0.0000	2.5551	1.3863	0.0000
799.0000	2020.0000	0.0376	0.0059	0.0000	22.1905	0.3412	0.1300	0.4828	0.2191	0.2079	0.0000	2.1972	0.3333	0.3100	0.1227	9.8173	1.0000	3.1781	0.5146	0.0000	2.4486	1.0986	0.0000
799.0000	2021.0000	0.0320	0.0030	0.0000	22.5169	0.4137	0.1727	0.6599	0.2462	0.8697	0.0000	2.1972	0.3333	0.3100	0.1529	9.5985	1.0000	3.2189	0.5906	0.0000	2.3218	0.0000	0.0000
800.0000	2015.0000	0.0824	0.0160	0.1215	23.6158	0.5152	0.0031	1.3154	0.0465	-0.2433	0.0000	2.0794	0.3750	0.5303	0.0366	1.8606	1.0000	2.9444	0.5968	0.0000	1.8112	0.6931	0.0000
800.0000	2016.0000	0.0802	0.0247	0.3064	23.6703	0.5972	-0.0541	1.1910	0.0298	-0.1379	1.0000	1.7918	0.5000	0.5303	0.0303	1.4562	1.0000	2.9957	0.5470	0.0000	1.7858	1.0986	0.0000
800.0000	2017.0000	0.0973	0.0142	0.0000	23.6405	0.5716	0.0131	1.4545	0.1236	0.2361	0.0000	2.0794	0.3750	0.5303	0.0347	1.4500	1.0000	3.0445	0.5142	0.0000	1.8028	0.6931	0.0000
800.0000	2018.0000	0.1163	0.0272	0.3556	23.6479	0.5634	0.0148	1.3735	0.0046	-0.0650	0.0000	2.0794	0.3750	0.5303	0.0417	1.1229	1.0000	3.0910	0.5025	0.0000	1.8009	2.0794	1.0000
800.0000	2019.0000	0.1231	0.0388	0.3223	23.7016	0.5871	0.0020	1.4452	0.1068	0.0838	0.0000	2.0794	0.3750	0.5303	0.0480	1.3580	1.0000	3.1355	0.5804	0.0000	1.7754	2.7726	1.0000
800.0000	2020.0000	0.0894	0.0252	0.0095	24.8859	0.6177	0.0360	1.5486	-0.0121	1.7399	0.0000	2.3026	0.3077	0.7288	0.0147	1.0756	1.0000	3.1781	0.1744	0.0000	1.1137	0.6931	0.0000
800.0000	2021.0000	0.1170	0.0337	0.0000	24.9684	0.6239	0.0582	1.4739	0.2179	-0.1313	0.0000	2.1972	0.3333	0.6581	0.2563	1.0940	1.0000	3.2189	0.5366	0.0004	1.0646	1.6094	1.0000
800.0000	2022.0000	0.1427	0.0755	0.0000	24.7623	0.5822	0.0058	0.6058	-0.0905	-0.6102	0.0000	2.1972	0.3333	0.6577	0.2563	1.0655	1.0000	3.2581	0.5303	0.0003	1.1918	2.3979	1.0000
801.0000	2017.0000	0.2142	0.0599	0.0000	22.3318	0.5264	0.0002	0.6265	-0.0346	-0.1917	0.0000	1.9459	0.4286	0.4760	0.0393	1.6976	1.0000	3.2189	0.5595	0.0000	2.3957	4.2047	1.0000
801.0000	2019.0000	0.2092	0.0844	0.0000	22.4216	0.5541	0.0046	0.5496	0.0308	-0.2124	0.0000	1.6094	0.5714	0.4760	0.0393	1.5647	1.0000	3.2958	0.5560	0.0000	2.3633	3.4965	1.0000
801.0000	2020.0000	0.2091	0.1010	0.0000	22.3377	0.4420	0.0185	0.6050	0.0720	0.1040	0.0000	1.9459	0.4286	0.4760	0.0393	1.7019	1.0000	3.3322	0.5284	0.0000	2.3979	3.4657	1.0000
801.0000	2021.0000	0.1823	0.0842	0.0000	22.4243	0.4622	0.0344	0.6748	0.0593	0.0740	0.0000	1.7918	0.5000	0.4760	0.0393	2.2523	1.0000	3.3673	0.5308	0.0000	2.3651	1.3863	0.0000
801.0000	2022.0000	0.1756	0.0838	0.0000	22.4934	0.4675	0.0425	0.6845	0.0387	0.0961	0.0000	1.9459	0.4286	0.4760	0.0393	1.6033	1.0000	3.4012	0.5448	0.0000	2.3386	2.0794	1.0000
803.0000	2019.0000	0.0317	0.0336	0.0000	20.0581	0.8896	-0.2324	0.0763	0.1180	-0.5824	1.0000	1.7918	0.5000	0.2351	0.5165	5.8631	1.0000	3.4657	0.7014	0.0000	3.0626	1.7918	1.0000
807.0000	2015.0000	0.1000	0.0090	0.3806	24.1002	0.7731	-0.0155	0.5594	0.1051	-0.1697	1.0000	2.3979	0.3636	0.4913	0.0403	1.1940	1.0000	2.8904	0.6321	0.0001	1.5558	0.0000	0.0000
807.0000	2016.0000	0.1090	0.0280	0.0119	24.1867	0.6910	0.0068	0.5079	0.0285	-0.0195	0.0000	2.3979	0.3636	0.4257	0.0624	1.1572	1.0000	2.9444	0.6151	0.0001	1.5106	0.0000	0.0000
807.0000	2017.0000	0.1024	0.0298	0.0856	24.3034	0.6953	0.0211	0.6525	0.0566	0.4238	0.0000	2.3979	0.3636	0.4257	0.0373	1.3791	1.0000	2.9957	0.4673	0.0001	1.4478	0.0000	0.0000
807.0000	2018.0000	0.0912	0.0362	0.0898	24.3482	0.7544	-0.0476	0.5910	0.0090	-0.0199	1.0000	2.3979	0.3636	0.4257	0.0364	1.0223	1.0000	3.0445	0.4612	0.0000	1.4245	0.0000	0.0000
807.0000	2019.0000	0.1337	0.0413	0.0647	24.4016	0.6823	0.0141	0.6299	0.0931	0.1196	0.0000	2.3979	0.3636	0.4257	0.0234	1.0209	1.0000	3.0910	0.5140	0.0000	1.3961	0.0000	0.0000
807.0000	2020.0000	0.1251	0.0399	0.0639	24.4373	0.6646	0.0306	0.7338	0.1214	0.2178	0.0000	2.3979	0.3636	0.3548	0.2830	1.1990	1.0000	3.1355	0.5868	0.0000	1.3775	0.0000	0.0000
807.0000	2021.0000	0.1299	0.0358	0.0239	24.3566	0.4474	0.1068	1.0568	0.1840	0.4090	0.0000	2.3026	0.4000	0.3200	0.3156	1.3823	1.0000	3.1781	0.5228	0.0000	1.4252	0.0000	0.0000
807.0000	2022.0000	0.1587	0.0404	0.0136	24.3884	0.3529	0.1373	1.2628	0.1770	0.1631	0.0000	2.3979	0.3636	0.2910	0.4468	1.3058	1.0000	3.2189	0.6381	0.0000	1.4088	0.0000	0.0000
810.0000	2016.0000	0.2050	0.0393	0.0473	22.6075	0.5866	0.0833	0.9370	0.0671	0.4429	0.0000	2.1972	0.3333	0.5650	0.0786	1.7090	0.0000	3.3673	0.3417	0.0493	2.2904	3.6889	1.0000
810.0000	2017.0000	0.2037	0.0379	0.0450	22.7484	0.6355	0.0135	1.0248	-0.0775	0.2240	0.0000	2.1972	0.3333	0.5458	0.1084	1.5538	0.0000	3.4012	0.6601	0.0506	2.2325	4.1589	1.0000
810.0000	2018.0000	0.2120	0.0479	0.0340	22.8454	0.6282	0.0398	0.9763	-0.0093	0.0700	0.0000	2.1972	0.3333	0.5442	0.0742	1.3104	0.0000	3.4340	0.6348	0.0507	2.1919	4.6250	1.0000
810.0000	2019.0000	0.2097	0.0550	0.0193	23.0786	0.6293	0.0641	0.9256	0.0058	0.1460	0.0000	2.1972	0.3333	0.5524	0.0629	1.7728	0.0000	3.4657	0.6535	0.0484	2.0893	4.2905	1.0000
810.0000	2020.0000	0.1995	0.0608	0.0154	23.0506	0.5797	0.0341	0.8182	0.2387	-0.0436	0.0000	2.1972	0.3333	0.5497	0.0629	1.3938	0.0000	3.4965	0.6214	0.0464	2.1032	5.1180	1.0000
810.0000	2021.0000	0.1909	0.0519	0.0126	23.1389	0.5929	0.0387	1.0115	0.0170	0.2749	0.0000	2.1972	0.3333	0.5498	0.0629	1.5118	0.0000	3.5264	0.6438	0.0411	2.0640	4.3694	1.0000
810.0000	2022.0000	0.2764	0.0519	0.0033	23.1037	0.4437	0.0732	1.0913	0.1490	0.1071	0.0000	2.1972	0.3333	0.5082	0.0629	1.9004	0.0000	3.5553	0.6230	0.0371	2.0813	4.6444	1.0000
811.0000	2019.0000	0.2242	0.0338	0.0000	22.7291	0.4657	0.0695	0.5669	0.0517	0.0594	0.0000	2.1972	0.3333	0.2650	0.3627	1.1691	1.0000	3.4657	0.5022	0.0000	2.2433	0.6931	0.0000
811.0000	2020.0000	0.2366	0.0432	0.0000	22.8257	0.4530	0.0298	0.5178	0.0646	0.0583	0.0000	2.3979	0.3077	0.1378	0.9231	1.2493	1.0000	3.4965	0.4419	0.0000	2.2030	0.0000	0.0000
811.0000	2021.0000	0.2476	0.0353	0.0055	23.0121	0.4976	0.0348	0.5965	0.0466	0.3314	0.0000	2.1972	0.3333	0.1378	0.9231	1.6613	1.0000	3.5264	0.5057	0.0000	2.1218	0.0000	0.0000
811.0000	2022.0000	0.2167	0.0370	0.0000	23.1113	0.5149	0.0407	0.5879	0.0589	0.1334	0.0000	2.1972	0.3333	0.1378	0.9231	1.2750	1.0000	3.5553	0.5696	0.0000	2.0779	1.9459	1.0000
812.0000	2017.0000	0.0464	0.0143	0.3319	21.6116	0.4213	0.0239	0.3661	0.0800	-0.2214	0.0000	2.1972	0.3333	0.1450	0.7338	1.8124	0.0000	2.9957	0.3675	0.0000	2.6464	1.0986	0.0000
812.0000	2018.0000	0.0891	0.0309	0.1802	21.6810	0.4621	0.0094	0.3875	0.0523	0.2611	0.0000	2.1972	0.3333	0.1450	0.7338	1.4210	0.0000	3.0445	0.2983	0.0013	2.6253	1.3863	0.0000
812.0000	2019.0000	0.1370	0.0316	0.0335	21.8199	0.5212	0.0119	0.3260	0.0378	-0.0645	0.0000	2.1972	0.3333	0.1450	0.7338	1.3212	0.0000	3.0910	0.2703	0.0013	2.5797	1.0986	0.0000
812.0000	2020.0000	0.0926	0.0381	0.0423	21.9032	0.4883	0.0076	0.2926	0.0477	0.0143	0.0000	2.1972	0.3333	0.1391	0.7652	1.2995	0.0000	3.1355	0.2712	0.0013	2.5523	1.0986	0.0000
812.0000	2021.0000	0.0773	0.0320	0.0000	22.0445	0.5427	0.0098	0.3666	0.0702	0.3866	0.0000	2.1972	0.3333	0.1391	0.7652	2.4654	0.0000	3.1781	0.3312	0.0009	2.5030	1.6094	1.0000
812.0000	2022.0000	0.0741	0.0329	0.0000	22.1239	0.5589	0.0159	0.3306	0.0549	0.0051	0.0000	2.0794	0.3750	0.1391	0.4566	1.8654	0.0000	3.2189	0.3055	0.0007	2.4752	0.6931	0.0000
813.0000	2017.0000	0.1638	0.0246	0.0000	22.3601	0.1155	0.1755	0.4898	0.0748	0.5387	0.0000	2.1972	0.3333	0.3014	0.6496	2.3987	0.0000	3.1355	0.7147	0.0000	2.3813	0.0000	0.0000
813.0000	2019.0000	0.1409	0.0668	0.0000	22.5029	0.0596	0.0567	0.2996	0.2458	-0.4606	0.0000	2.1972	0.3333	0.3020	0.6119	2.2865	0.0000	3.2189	0.7465	0.0000	2.3275	0.0000	0.0000
813.0000	2020.0000	0.1943	0.0582	0.0000	22.5795	0.0698	0.0444	0.1562	0.1293	-0.4575	0.0000	2.1972	0.3333	0.2444	0.7561	1.6154	0.0000	3.2581	0.6564	0.0194	2.2977	0.0000	0.0000
813.0000	2021.0000	0.1873	0.0913	0.0000	22.4773	0.0541	-0.0158	0.1206	0.0073	-0.2372	1.0000	2.1972	0.3333	0.2000	0.9239	1.6260	1.0000	3.2958	0.6307	0.0198	2.3409	1.0986	0.0000
813.0000	2022.0000	0.1867	0.0902	0.0000	22.4592	0.0688	-0.0268	0.0997	0.0285	-0.2228	1.0000	2.1972	0.3333	0.1911	0.9733	1.5224	1.0000	3.3322	0.6234	0.0075	2.3497	1.0986	0.0000
815.0000	2017.0000	0.0422	0.0012	0.0000	21.7521	0.2775	0.0090	0.2972	-0.0275	0.4323	0.0000	2.1972	0.3333	0.2086	0.5457	2.3807	1.0000	2.9957	0.3101	0.0000	2.5993	2.6391	1.0000
815.0000	2019.0000	0.1084	0.0106	0.0000	21.9138	0.3561	0.0162	0.3267	0.0275	-0.0047	0.0000	2.1972	0.3333	0.2086	0.5457	1.7872	1.0000	3.0910	0.5716	0.0000	2.5467	2.3026	1.0000
815.0000	2020.0000	0.1240	0.0142	0.0000	21.8719	0.3133	0.0153	0.3607	-0.0554	0.1133	0.0000	2.1972	0.3333	0.2086	0.5457	1.4926	1.0000	3.1355	0.5090	0.0000	2.5633	2.4849	1.0000
815.0000	2021.0000	0.1242	0.0167	0.0000	21.8582	0.3096	-0.0052	0.3934	0.0104	0.0604	1.0000	2.1972	0.3333	0.2086	0.5457	1.8114	1.0000	3.1781	0.4630	0.0000	2.5698	2.9957	1.0000
815.0000	2022.0000	0.1201	0.0190	0.0000	21.8536	0.3811	-0.0746	0.3545	0.0185	-0.1069	1.0000	2.0794	0.3750	0.2086	0.5457	3.4302	1.0000	3.2189	0.4384	0.0000	2.5731	1.9459	1.0000
816.0000	2015.0000	0.0592	0.0191	0.7323	22.6143	0.4328	0.0006	0.2729	0.0235	-0.1958	0.0000	1.9459	0.4286	0.2606	0.1157	1.9351	0.0000	2.9444	0.1202	0.0000	2.2707	4.0943	1.0000
816.0000	2016.0000	0.0953	0.0381	0.5617	22.5910	0.4254	-0.0251	0.2800	0.0205	-0.0228	1.0000	1.9459	0.4286	0.2606	0.1157	1.6287	0.0000	2.9957	0.1311	0.0000	2.2824	4.1744	1.0000
816.0000	2017.0000	0.0835	0.0373	0.6617	22.5423	0.4457	-0.0475	0.2754	-0.0043	-0.0513	1.0000	1.9459	0.4286	0.2606	0.1157	1.1736	0.0000	3.0445	0.3016	0.0000	2.3044	4.4427	1.0000
816.0000	2020.0000	0.0865	0.0092	0.4938	22.0288	0.3401	0.0201	0.4628	0.0415	0.2041	0.0000	1.9459	0.4286	0.2595	0.0147	1.8116	0.0000	3.1781	0.2200	0.0035	2.5088	3.9512	1.0000
816.0000	2021.0000	0.0345	0.0098	0.6057	22.0805	0.3490	0.0170	0.6025	0.0452	0.3113	0.0000	1.9459	0.4286	0.2581	0.0260	1.8078	0.0000	3.2189	0.2168	0.0050	2.4914	4.2341	1.0000
816.0000	2022.0000	0.0450	0.0159	0.5636	21.9539	0.2595	-0.0024	0.3325	-0.0698	-0.4676	1.0000	1.9459	0.4286	0.2565	0.0380	1.7466	0.0000	3.2581	0.2126	0.0062	2.5391	4.4543	1.0000
818.0000	2019.0000	0.1197	0.0100	0.0000	22.2162	0.3809	0.0720	0.8704	0.0494	-0.0134	0.0000	2.1972	0.3333	0.2874	0.1527	3.4302	0.0000	3.1355	0.3369	0.0134	2.4371	1.0986	0.0000
818.0000	2020.0000	0.1410	0.0172	0.0000	22.2979	0.3462	0.0489	0.7623	0.0376	-0.0629	0.0000	2.1972	0.3333	0.2874	0.0576	3.3012	0.0000	3.1781	0.3194	0.0137	2.4073	2.3979	1.0000
818.0000	2021.0000	0.2014	0.0268	0.0359	22.3816	0.2946	0.1391	0.9641	0.1375	0.3738	0.0000	2.1972	0.3333	0.1669	0.6275	5.0807	1.0000	3.2189	0.3625	0.0038	2.3761	1.9459	1.0000
818.0000	2022.0000	0.1915	0.0351	0.0034	22.3554	0.2495	0.0382	0.8281	0.0438	-0.1166	0.0000	2.1972	0.3333	0.1669	0.6275	3.8691	1.0000	3.2581	0.3669	0.0035	2.3880	0.0000	0.0000
819.0000	2017.0000	0.0140	0.0010	0.0000	20.5248	0.1632	-0.0153	1.9281	0.0228	0.1655	1.0000	2.1972	0.3333	0.2346	0.6412	4.3127	1.0000	3.3322	0.3851	0.0001	2.9672	0.0000	0.0000
819.0000	2020.0000	0.0150	0.0044	0.0000	20.7226	0.1320	0.0279	1.4877	0.0908	-0.1659	0.0000	2.1972	0.3333	0.2346	0.4166	2.1645	1.0000	3.4340	0.3849	0.0000	2.9229	0.0000	0.0000
819.0000	2021.0000	0.0375	0.0061	0.0000	20.8949	0.2002	0.0664	1.7858	0.0454	0.3411	0.0000	2.1972	0.3333	0.2346	0.4166	4.8440	1.0000	3.4657	0.4234	0.0000	2.8793	0.0000	0.0000
819.0000	2022.0000	0.1400	0.0120	0.0000	21.0502	0.2218	0.0709	2.5035	0.0785	0.6503	0.0000	2.1972	0.3333	0.2291	0.4166	5.0506	1.0000	3.4965	0.5635	0.0033	2.8379	0.0000	0.0000
820.0000	2016.0000	0.5445	0.0573	0.0000	20.9019	0.4846	0.2068	0.8627	-0.0870	2.5589	0.0000	2.3026	0.3333	0.5483	0.0882	6.1604	0.0000	3.1781	0.4656	0.0000	2.8659	0.0000	0.0000
820.0000	2022.0000	0.0606	0.0131	0.0000	19.8099	0.6663	-0.0625	0.4691	-0.0690	0.3043	1.0000	2.0794	0.3750	0.3744	0.1425	4.5899	0.0000	3.4012	0.0419	0.0000	3.0626	0.0000	0.0000
821.0000	2017.0000	0.1603	0.0488	0.0000	21.8243	0.3661	0.0475	0.5161	0.0224	0.1990	0.0000	2.0794	0.3750	0.2642	0.3123	1.9722	0.0000	3.2189	0.4424	0.0825	2.5833	3.6636	1.0000
821.0000	2019.0000	0.1927	0.0672	0.0000	22.3170	0.5318	-0.1041	0.4508	0.0078	0.0335	1.0000	2.1972	0.3333	0.1318	0.8318	1.2028	0.0000	3.2958	0.3726	0.1719	2.4046	2.3979	1.0000
821.0000	2020.0000	0.2503	0.0501	0.0000	22.5432	0.6180	0.0064	0.5517	0.0410	0.3514	0.0000	2.1972	0.3333	0.1318	0.8318	1.4436	0.0000	3.3322	0.3668	0.1533	2.3156	2.3026	1.0000
821.0000	2021.0000	0.1601	0.0476	0.0000	22.7825	0.6189	0.0170	0.5832	0.0819	0.3352	0.0000	2.1972	0.3333	0.1139	0.8318	1.6435	0.0000	3.3673	0.3513	0.1071	2.2165	1.9459	1.0000
821.0000	2022.0000	0.2280	0.0546	0.0000	23.0222	0.6626	0.0369	0.5468	0.0251	0.1914	0.0000	2.1972	0.3333	0.2086	0.2379	1.6326	0.0000	3.4012	0.3082	0.0807	2.1122	2.1972	1.0000
822.0000	2019.0000	0.0095	0.0022	0.8744	22.2315	0.2628	0.0360	1.0157	0.1300	-0.1219	0.0000	2.1972	0.3333	0.4034	0.0525	1.2354	1.0000	3.0910	0.4359	0.0000	2.4294	0.0000	0.0000
822.0000	2020.0000	0.0105	0.0012	0.8762	22.1833	0.3003	-0.0571	0.8357	-0.1154	-0.2020	1.0000	1.7918	0.5000	0.4034	0.0284	1.1234	1.0000	3.1355	0.4323	0.0000	2.4496	0.6931	0.0000
822.0000	2021.0000	0.0119	0.0010	0.5824	22.4408	0.3683	0.1226	1.1848	0.1689	0.5866	0.0000	2.1972	0.3333	0.4034	0.0415	1.4851	1.0000	3.1781	0.4851	0.0000	2.3509	0.0000	0.0000
822.0000	2022.0000	0.0620	0.0177	0.0029	22.6547	0.4019	0.1687	1.4782	0.1512	0.6600	0.0000	2.1972	0.3333	0.4034	0.0281	1.4255	1.0000	3.2189	0.4554	0.0000	2.2648	0.0000	0.0000
823.0000	2015.0000	0.0900	0.0317	0.0004	22.2525	0.3130	0.0260	0.7758	0.0760	-0.0860	0.0000	2.1972	0.3333	0.3031	0.1063	1.6685	1.0000	2.9444	0.3527	0.0001	2.4155	2.3026	1.0000
823.0000	2016.0000	0.1128	0.0337	0.0005	22.2748	0.2923	0.0499	0.7570	0.1060	-0.0292	0.0000	2.1972	0.3333	0.3031	0.1063	1.7067	1.0000	2.9957	0.5113	0.0001	2.4089	2.9444	1.0000
823.0000	2017.0000	0.1139	0.0352	0.0008	22.3514	0.3127	0.0491	0.8831	0.0621	0.2266	0.0000	2.1972	0.3333	0.3031	0.1063	1.7409	1.0000	3.0445	0.4504	0.0001	2.3810	3.0445	1.0000
823.0000	2018.0000	0.1403	0.0391	0.0005	22.4155	0.3155	0.0627	0.9389	0.0844	0.1403	0.0000	2.1972	0.3333	0.3031	0.1237	1.0866	1.0000	3.0910	0.3844	0.0001	2.3575	2.7726	1.0000
823.0000	2019.0000	0.1439	0.0443	0.0007	22.4654	0.3063	0.0649	0.8692	0.1179	-0.0201	0.0000	2.1972	0.3333	0.3031	0.1063	1.5769	1.0000	3.1355	0.4437	0.0001	2.3393	3.1781	1.0000
823.0000	2020.0000	0.1433	0.0433	0.0003	22.6572	0.3766	0.0580	0.8187	0.0593	0.0675	0.0000	2.1972	0.3333	0.3031	0.1063	1.2670	1.0000	3.1781	0.3361	0.0001	2.2622	3.4012	1.0000
823.0000	2021.0000	0.1424	0.0410	0.0009	22.8432	0.4349	0.0579	0.8830	0.0722	0.3023	0.0000	2.1972	0.3333	0.3031	0.1040	1.3128	1.0000	3.2189	0.3572	0.0001	2.1843	3.6109	1.0000
823.0000	2022.0000	0.1269	0.0411	0.0006	22.8733	0.4102	0.0587	0.7890	0.0981	-0.0087	0.0000	2.1972	0.3333	0.3031	0.1040	0.9913	1.0000	3.2581	0.3464	0.0001	2.1727	3.5553	1.0000
825.0000	2015.0000	0.1344	0.0224	0.0018	25.0061	0.6951	-0.0514	0.9131	0.0377	-0.2173	1.0000	2.3979	0.3636	0.6349	0.0471	1.0174	1.0000	2.8904	0.7037	0.0000	1.0281	0.0000	0.0000
825.0000	2016.0000	0.1357	0.0355	0.0007	25.0080	0.6814	0.0141	0.7824	0.1054	-0.1645	0.0000	2.3979	0.3636	0.6349	0.0471	0.9905	1.0000	2.9444	0.7064	0.0000	1.0291	0.0000	0.0000
825.0000	2017.0000	0.1330	0.0281	0.0000	25.0340	0.6330	0.0594	0.9214	0.1461	0.1948	0.0000	2.3979	0.3636	0.6270	0.0227	1.0045	1.0000	2.9957	0.1179	0.0000	1.0150	0.6931	0.0000
825.0000	2019.0000	0.1417	0.0326	0.0000	24.9653	0.5363	0.0292	0.9962	0.0557	-0.0346	0.0000	2.3979	0.3636	0.6270	0.0350	0.8713	1.0000	3.0910	0.6855	0.0000	1.0614	0.0000	0.0000
825.0000	2020.0000	0.1429	0.0319	0.0000	24.9472	0.5103	0.0248	0.9782	0.1008	-0.0426	0.0000	2.3979	0.3636	0.6301	0.0536	0.8126	1.0000	3.1355	0.6946	0.0000	1.0744	0.0000	0.0000
825.0000	2021.0000	0.1593	0.0331	0.0000	24.9369	0.4743	0.0920	1.4928	0.2332	0.5046	0.0000	2.3979	0.3636	0.6331	0.0840	1.0675	1.0000	3.1781	0.7244	0.0000	1.0824	1.0986	0.0000
825.0000	2022.0000	0.1807	0.0348	0.0000	25.0118	0.4874	0.0021	1.3905	0.0702	-0.0373	0.0000	2.3979	0.3636	0.6292	0.0427	0.8283	1.0000	3.2189	0.6962	0.0002	1.0377	1.7918	1.0000
830.0000	2016.0000	0.0899	0.0391	0.7681	23.9447	0.6552	0.0107	0.4617	0.0432	-0.1494	0.0000	1.9459	0.5714	0.3360	0.0795	0.9819	1.0000	2.9444	0.4364	0.0008	1.6415	0.6931	0.0000
830.0000	2017.0000	0.0961	0.0341	0.0000	24.0474	0.6222	0.0738	0.5966	0.1443	0.4396	0.0000	1.7918	0.5000	0.3360	0.0795	1.4616	1.0000	2.9957	0.4797	0.0008	1.5886	0.0000	0.0000
830.0000	2020.0000	0.1167	0.0367	0.0000	24.1851	0.5487	0.0263	0.5602	0.0945	-0.0271	0.0000	1.7918	0.5714	0.3360	0.1101	1.1359	1.0000	3.1355	0.5095	0.0005	1.5192	0.6931	0.0000
830.0000	2021.0000	0.1286	0.0353	0.0000	24.1926	0.4373	0.1444	0.9937	0.2462	0.8073	0.0000	1.7918	0.5714	0.2585	0.8928	1.2631	1.0000	3.1781	0.4284	0.0005	1.5167	0.6931	0.0000
830.0000	2022.0000	0.1165	0.0405	0.0000	24.2615	0.4927	0.0949	0.9127	0.1487	-0.0452	0.0000	1.7918	0.5714	0.2564	0.8928	1.1403	1.0000	3.2189	0.4367	0.0011	1.4801	1.0986	0.0000
831.0000	2017.0000	0.0194	0.0066	0.0000	21.5005	0.0611	0.0148	0.3288	0.0568	0.5989	0.0000	2.1972	0.3333	0.2398	0.6313	5.6170	1.0000	2.9957	0.4355	0.0000	2.6825	0.0000	0.0000
831.0000	2019.0000	0.0810	0.0069	0.0000	21.7406	0.1660	0.0366	0.6400	-0.0373	0.7812	0.0000	1.9459	0.4286	0.2398	0.6714	4.7625	1.0000	3.0910	0.4540	0.0000	2.6070	0.0000	0.0000
831.0000	2020.0000	0.1985	0.0080	0.0000	21.8647	0.1848	0.0971	0.5618	-0.0349	0.0056	0.0000	1.9459	0.4286	0.2398	0.6714	4.4544	1.0000	3.1355	0.4307	0.0000	2.5658	0.0000	0.0000
831.0000	2021.0000	0.1831	0.0052	0.0000	22.0783	0.3032	0.0589	0.8486	-0.1538	0.7950	0.0000	1.7918	0.3333	0.2398	0.6714	9.5985	1.0000	3.1781	0.4472	0.0000	2.4906	0.0000	0.0000
831.0000	2022.0000	0.1402	0.0045	0.0000	21.9411	0.0768	0.1173	1.0435	0.2656	0.2733	0.0000	1.7918	0.3333	0.2398	0.6714	7.2759	1.0000	3.2189	0.4551	0.0000	2.5421	0.0000	0.0000
836.0000	2019.0000	0.2282	0.0464	0.0000	21.6683	0.4958	0.0171	0.4039	0.0069	-0.5728	0.0000	2.1972	0.3333	0.1163	0.6208	2.2383	0.0000	3.1355	0.2490	0.0002	2.6332	0.6931	0.0000
836.0000	2020.0000	0.1854	0.0480	0.0000	21.6833	0.4955	0.0063	0.4051	0.0350	-0.0754	0.0000	2.1972	0.3333	0.1192	0.6055	1.8188	0.0000	3.1781	0.2464	0.0002	2.6299	1.7918	1.0000
836.0000	2021.0000	0.1813	0.0474	0.0000	21.7060	0.4850	0.0030	0.5411	-0.0688	0.3587	0.0000	2.1972	0.3333	0.1192	0.6055	1.7650	0.0000	3.2189	0.2178	0.0002	2.6239	1.3863	0.0000
836.0000	2022.0000	0.1218	0.0422	0.0000	21.7534	0.5210	0.0056	0.4862	-0.0099	-0.0692	0.0000	2.1972	0.3333	0.1192	0.6055	1.6900	0.0000	3.2581	0.1956	0.0000	2.6093	0.0000	0.0000
837.0000	2015.0000	0.1010	0.0483	0.5153	22.6304	0.4861	-0.0378	0.3878	-0.0292	-0.2721	1.0000	2.1972	0.3333	0.1594	0.9158	1.6786	1.0000	2.8904	0.4149	0.0003	2.2619	0.0000	0.0000
837.0000	2016.0000	0.1050	0.0480	0.4350	22.7801	0.5518	0.0031	0.3716	-0.0099	0.0613	0.0000	2.1972	0.3333	0.1594	0.9158	1.2108	1.0000	2.9444	0.1473	0.0003	2.2006	0.0000	0.0000
837.0000	2017.0000	0.1060	0.0508	0.1848	22.8867	0.5868	0.0046	0.3631	0.0007	0.1093	0.0000	2.1972	0.3333	0.1594	0.9158	1.0626	1.0000	2.9957	0.2496	0.0005	2.1563	0.0000	0.0000
837.0000	2018.0000	0.1050	0.0567	0.1536	22.9267	0.6354	-0.0315	0.3591	-0.0038	0.0628	1.0000	2.1972	0.3333	0.1594	0.9158	0.9465	1.0000	3.0445	0.2468	0.0005	2.1406	1.6094	1.0000
837.0000	2019.0000	0.1017	0.1072	0.0837	22.8732	0.6591	-0.0359	0.3588	0.0046	-0.0073	1.0000	2.0794	0.3750	0.1594	0.9158	1.0041	1.0000	3.0910	0.2465	0.0002	2.1661	2.0794	1.0000
837.0000	2021.0000	0.1036	0.0556	0.1002	22.7866	0.5081	0.0383	0.5895	0.0551	0.2338	0.0000	2.1972	0.3333	0.3519	0.3197	1.5112	1.0000	3.1781	0.3260	0.0001	2.2071	1.3863	0.0000
837.0000	2022.0000	0.1108	0.0830	0.4668	22.8658	0.5163	0.0398	0.5003	0.0116	-0.1883	0.0000	2.1972	0.3333	0.3519	0.3197	1.4091	1.0000	3.2189	0.3410	0.0001	2.1744	1.6094	1.0000
848.0000	2017.0000	0.1066	0.0054	0.0000	21.7570	0.2769	0.1415	0.7149	0.0529	-0.1623	0.0000	2.1972	0.3333	0.4068	0.1254	3.5688	0.0000	3.0445	0.6014	0.0003	2.5995	1.6094	1.0000
848.0000	2019.0000	0.0933	0.0061	0.0000	21.8564	0.3460	0.1566	0.7583	0.2175	0.0629	0.0000	2.1972	0.3333	0.4068	0.1254	2.8255	0.0000	3.1355	0.6109	0.0001	2.5688	1.7918	1.0000
848.0000	2020.0000	0.0935	0.0059	0.0000	21.8524	0.2764	0.1399	0.6004	0.1224	-0.1750	0.0000	2.0794	0.3750	0.4068	0.1254	2.7473	0.0000	3.1781	0.5535	0.0000	2.5719	0.6931	0.0000
848.0000	2021.0000	0.0828	0.0075	0.0000	21.9784	0.3182	0.1721	0.7647	0.1961	0.3565	0.0000	2.1972	0.3333	0.4068	0.2004	3.6471	0.0000	3.2189	0.5955	0.0000	2.5287	0.6931	0.0000
848.0000	2022.0000	0.0835	0.0085	0.0000	22.0616	0.2673	0.1644	0.7354	0.1615	0.0666	0.0000	2.1972	0.3333	0.4068	0.0706	2.6613	0.0000	3.2581	0.5210	0.0000	2.4999	0.6931	0.0000
850.0000	2017.0000	0.0690	0.0246	0.0000	22.7866	0.4070	0.0106	0.2991	0.0067	0.1920	0.0000	2.1972	0.4444	0.4640	0.0372	0.9548	1.0000	2.9957	0.4905	0.0004	2.1999	1.3863	0.0000
850.0000	2019.0000	0.0705	0.0335	0.0000	22.7451	0.4240	0.0209	0.3938	0.0756	0.0710	0.0000	2.1972	0.4444	0.4640	0.0372	0.9289	1.0000	3.0910	0.4910	0.0004	2.2214	1.3863	0.0000
850.0000	2020.0000	0.0721	0.0353	0.0000	22.6900	0.3860	0.0280	0.4615	0.0560	0.1387	0.0000	2.1972	0.4444	0.4640	0.0646	0.9049	1.0000	3.1355	0.4894	0.0004	2.2466	1.3863	0.0000
850.0000	2022.0000	0.0842	0.0360	0.0000	22.7113	0.3778	-0.0246	0.4665	0.0540	-0.0012	1.0000	2.1972	0.4444	0.4640	0.0393	0.8250	1.0000	3.2189	0.4899	0.0004	2.2409	1.6094	1.0000
852.0000	2017.0000	0.1385	0.0633	0.0000	22.6687	0.7286	0.0051	0.5909	0.0068	0.1596	0.0000	2.1972	0.3333	0.5874	0.0362	1.5570	1.0000	2.9957	0.6349	0.0000	2.2500	1.3863	0.0000
852.0000	2019.0000	0.1629	0.0623	0.0000	22.9041	0.7798	0.0054	0.7895	-0.0722	0.3394	0.0000	2.1972	0.3333	0.5874	0.0362	1.3366	1.0000	3.0910	0.6312	0.0000	2.1525	0.0000	0.0000
852.0000	2020.0000	0.1779	0.0621	0.0000	22.8280	0.7607	0.0036	0.7285	0.0274	-0.0569	0.0000	1.9459	0.4286	0.5874	0.0249	1.1872	1.0000	3.1355	0.6236	0.0000	2.1876	0.6931	0.0000
852.0000	2021.0000	0.1950	0.0398	0.0000	22.8181	0.7529	0.0073	0.8515	0.0339	0.1188	0.0000	1.9459	0.4286	0.5874	0.0233	1.4124	1.0000	3.1781	0.6032	0.0000	2.1936	1.0986	0.0000
852.0000	2022.0000	0.2180	0.0401	0.0000	23.0200	0.6928	0.0075	0.8582	0.0480	0.1151	0.0000	2.0794	0.3750	0.4854	0.0823	1.2240	1.0000	3.2189	0.5814	0.0000	2.1060	1.3863	0.0000
856.0000	2017.0000	0.0521	0.0097	0.0000	21.3332	0.8024	0.0082	1.0123	0.0413	0.6468	0.0000	1.9459	0.4286	0.3000	0.2180	3.3298	1.0000	2.9957	0.3695	0.0000	2.7348	0.0000	0.0000
856.0000	2019.0000	0.0644	0.0102	0.0000	21.5589	0.8047	0.0062	1.1633	0.0041	0.2534	0.0000	1.9459	0.4286	0.3000	0.0188	1.8648	1.0000	3.0910	0.3089	0.0000	2.6675	0.0000	0.0000
856.0000	2020.0000	0.0618	0.0084	0.0000	21.6346	0.8233	-0.0045	1.1065	0.0615	0.0416	1.0000	1.9459	0.4286	0.3000	0.0227	1.4849	1.0000	3.1355	0.3044	0.0000	2.6444	0.0000	0.0000
856.0000	2021.0000	0.0506	0.0085	0.0000	21.4069	0.7945	0.0075	1.4952	-0.0046	0.3008	0.0000	1.7918	0.5000	0.3000	0.0667	1.6814	1.0000	3.1781	0.3236	0.0000	2.7194	0.6931	0.0000
856.0000	2022.0000	0.0950	0.0128	0.0000	21.5080	0.8092	0.0094	1.5335	0.0720	-0.0726	0.0000	1.9459	0.4286	0.3000	0.0271	1.6688	1.0000	3.2189	0.3019	0.0000	2.6890	0.6931	0.0000
858.0000	2017.0000	0.1054	0.0026	0.0000	24.9849	0.2291	0.1516	0.4536	0.1377	0.2299	0.0000	1.9459	0.4286	0.3600	0.5575	4.5043	1.0000	2.9957	0.7466	0.0001	1.0455	2.0794	1.0000
858.0000	2019.0000	0.1032	0.0025	0.0000	25.3904	0.2848	0.1894	0.5207	0.2172	0.2520	0.0000	2.0794	0.3750	0.3521	0.5575	5.0458	1.0000	3.0910	0.7805	0.0000	0.7909	1.3863	0.0000
858.0000	2020.0000	0.1051	0.0023	0.0000	25.4585	0.2295	0.1899	0.5204	0.1291	0.1437	0.0000	1.9459	0.4286	0.3443	0.5925	9.8173	1.0000	3.1355	0.7925	0.0000	0.7480	2.3979	1.0000
858.0000	2021.0000	0.0996	0.0027	0.0000	25.6331	0.2524	0.1964	0.5307	0.1974	0.1551	0.0000	2.0794	0.5000	0.3443	0.5925	6.6250	1.0000	3.1781	0.7656	0.0000	0.6330	2.3979	1.0000
858.0000	2022.0000	0.1011	0.0032	0.0000	25.7518	0.2359	0.1940	0.5131	0.1600	0.1172	0.0000	2.3979	0.3636	0.3443	0.5925	4.8285	1.0000	3.2189	0.7619	0.0000	0.5539	2.5649	1.0000
859.0000	2019.0000	0.1189	0.0362	0.0000	21.4982	0.2379	0.0338	0.6358	0.0258	0.1024	0.0000	2.3979	0.3636	0.2774	0.0334	2.1864	1.0000	3.0910	0.2845	0.0002	2.6870	0.0000	0.0000
859.0000	2020.0000	0.1303	0.0353	0.0000	21.8403	0.4283	0.0398	0.5669	0.0384	0.0888	0.0000	2.3979	0.3636	0.2774	0.0394	1.6623	1.0000	3.1355	0.2774	0.0002	2.5744	0.0000	0.0000
859.0000	2021.0000	0.1372	0.0415	0.0000	21.9027	0.1712	0.0880	0.6056	0.0959	0.2893	0.0000	2.0794	0.5000	0.2911	0.0624	2.0541	1.0000	3.1781	0.2453	0.0002	2.5541	0.0000	0.0000
859.0000	2022.0000	0.1381	0.0357	0.0000	22.0262	0.2099	0.0663	0.7098	0.0306	0.2881	0.0000	2.1972	0.4444	0.2911	0.0688	1.5050	1.0000	3.2189	0.2914	0.0002	2.5113	0.0000	0.0000
860.0000	2017.0000	0.0012	0.0009	0.0000	23.6363	0.6129	0.0244	0.6474	0.1342	0.0479	0.0000	2.0794	0.3750	0.3745	0.0525	1.2082	1.0000	2.9957	0.5374	0.0000	1.8029	0.6931	0.0000
860.0000	2019.0000	0.0226	0.0012	0.0000	23.8153	0.6612	0.0391	0.7117	0.0592	0.2340	0.0000	2.1972	0.3333	0.3845	0.1160	2.4357	1.0000	3.0910	0.6858	0.0000	1.7152	1.0986	0.0000
860.0000	2020.0000	0.0260	0.0010	0.0000	23.7994	0.6414	0.0195	0.7100	0.0713	0.0410	0.0000	2.1972	0.3333	0.3751	0.1200	3.1240	1.0000	3.1355	0.6955	0.0000	1.7253	1.0986	0.0000
860.0000	2021.0000	0.0324	0.0022	0.0000	23.6882	0.5982	0.0051	0.7242	-0.0180	-0.0414	0.0000	2.1972	0.3333	0.3751	0.1275	2.0585	1.0000	3.1781	0.6070	0.0000	1.7840	1.0986	0.0000
860.0000	2022.0000	0.0372	0.0029	0.0000	23.7317	0.6502	-0.0348	0.5891	0.0716	-0.2146	1.0000	2.1972	0.3333	0.3751	0.1306	1.7422	1.0000	3.2189	0.6310	0.0000	1.7634	1.3863	0.0000
868.0000	2017.0000	0.1080	0.0259	0.0000	22.8001	0.8571	-0.0324	0.6389	0.0313	0.1454	1.0000	2.3979	0.3636	0.2113	0.8766	1.5824	1.0000	3.0445	0.4000	0.0000	2.1960	0.0000	0.0000
868.0000	2021.0000	0.1223	0.0528	0.0000	22.0542	0.9072	-0.0636	0.4003	-0.1507	-0.4538	1.0000	2.3979	0.3636	0.2520	0.5335	1.6938	1.0000	3.2189	0.3878	0.0000	2.5011	1.0986	0.0000
868.0000	2022.0000	0.1255	0.0519	0.0000	21.9382	0.9244	-0.0723	0.4160	0.0963	-0.1644	1.0000	2.3979	0.3636	0.2520	0.4145	2.4654	1.0000	3.2581	0.3601	0.0000	2.5447	1.3863	0.0000
869.0000	2021.0000	0.0596	0.0028	0.0000	23.3239	0.2063	0.0381	0.2975	0.0835	0.1642	0.0000	2.5649	0.3571	0.5040	0.0610	1.4743	0.0000	3.2189	0.7747	0.0001	1.9650	0.6931	0.0000
869.0000	2022.0000	0.0612	0.0039	0.0000	23.3013	0.1781	0.0324	0.2942	0.0660	-0.0086	0.0000	2.5649	0.3571	0.5040	0.0610	1.4011	0.0000	3.2581	0.8084	0.0002	1.9773	1.0986	0.0000
876.0000	2017.0000	0.0074	0.0013	0.0000	24.4716	0.3820	0.0735	1.5674	0.0639	0.0277	0.0000	1.9459	0.4286	0.2908	0.8154	1.1204	0.0000	2.9957	0.7090	0.0007	1.3522	1.3863	0.0000
876.0000	2019.0000	0.0101	0.0021	0.0000	24.8855	0.4916	0.1102	1.4631	0.0691	0.1881	0.0000	2.0794	0.3750	0.2921	0.8511	1.7979	0.0000	3.0910	0.7112	0.0012	1.1104	2.3026	1.0000
876.0000	2020.0000	0.0131	0.0024	0.0000	25.4187	0.5306	0.0673	1.2648	0.0517	0.3385	0.0000	2.0794	0.3750	0.2949	0.8502	1.4345	0.0000	3.1355	0.6720	0.0010	0.7742	1.7918	1.0000
876.0000	2021.0000	0.0149	0.0023	0.0000	25.6116	0.6498	-0.0785	1.0427	0.0038	0.1497	1.0000	2.0794	0.3750	0.2950	0.8502	1.1594	0.0000	3.1781	0.6723	0.0009	0.6476	2.3979	1.0000
876.0000	2022.0000	0.0141	0.0021	0.0589	25.6409	0.6802	-0.0141	1.0505	0.0676	0.1207	1.0000	2.0794	0.3750	0.2928	0.8502	1.1080	0.0000	3.2189	0.6841	0.0025	0.6294	2.9957	1.0000
877.0000	2015.0000	0.0653	0.0401	0.0782	23.7452	0.6379	-0.0318	0.2394	0.0115	-0.2288	1.0000	1.9459	0.4286	0.3549	0.0743	0.9952	1.0000	2.8904	0.4252	0.0001	1.7434	0.0000	0.0000
877.0000	2016.0000	0.0711	0.0386	0.0802	23.6395	0.6329	0.0010	0.2565	0.0313	-0.0090	0.0000	1.9459	0.4286	0.3549	0.0743	0.9688	1.0000	2.9444	0.4143	0.0000	1.7993	1.9459	1.0000
877.0000	2017.0000	0.0750	0.0323	0.0825	23.6392	0.5523	0.0152	0.3833	0.0632	0.4156	0.0000	1.9459	0.4286	0.4587	0.0482	1.1200	1.0000	2.9957	0.4056	0.0000	1.8015	1.3863	0.0000
877.0000	2019.0000	0.0575	0.0076	0.0000	23.4497	0.3364	0.1132	0.5997	0.1752	0.2214	0.0000	1.7918	0.5000	0.4587	0.0682	1.1257	1.0000	3.0910	0.5088	0.0000	1.8992	1.7918	1.0000
877.0000	2020.0000	0.1061	0.0290	0.0000	23.4302	0.2445	0.1135	0.5745	0.1713	-0.1028	0.0000	1.9459	0.4286	0.4587	0.0482	1.2530	1.0000	3.1355	0.4530	0.0000	1.9105	1.7918	1.0000
877.0000	2021.0000	0.0991	0.0163	0.0000	26.3760	0.6796	0.0549	0.6251	0.0997	2.0324	0.0000	2.1972	0.3333	0.7398	0.0246	1.0135	1.0000	3.1781	0.4639	0.0000	0.3204	2.3026	1.0000
877.0000	2022.0000	0.1354	0.0283	0.0000	26.3891	0.6631	0.0177	0.4619	0.0528	-0.2200	0.0000	2.1972	0.3333	0.7248	0.0246	0.9845	1.0000	3.2189	0.5419	0.0000	0.3204	2.0794	1.0000
878.0000	2019.0000	0.1113	0.0130	0.0000	24.4696	0.7138	0.0245	1.5896	0.0253	0.3344	0.0000	2.3979	0.3636	0.3751	0.1049	1.2182	1.0000	3.0910	0.5770	0.0000	1.3572	0.0000	0.0000
878.0000	2022.0000	0.1582	0.0165	0.0000	24.4113	0.5984	0.0672	2.5478	0.1520	0.0618	0.0000	2.3979	0.3636	0.3182	0.1507	1.1590	1.0000	3.2189	0.5393	0.0000	1.3957	0.0000	0.0000
880.0000	2016.0000	0.1170	0.0523	0.1025	21.8665	0.5818	0.0062	0.5298	-0.0228	-0.2838	0.0000	2.1972	0.3333	0.3059	0.6689	1.3989	1.0000	2.9444	0.2628	0.0000	2.5576	0.0000	0.0000
880.0000	2017.0000	0.1337	0.0618	0.1066	22.0087	0.6308	0.0070	0.5853	0.1067	0.1331	0.0000	2.1972	0.3333	0.3059	0.6689	1.1631	1.0000	2.9957	0.1144	0.0000	2.5088	0.0000	0.0000
880.0000	2018.0000	0.1343	0.0629	0.1277	22.0809	0.6469	0.0111	0.6312	0.0063	0.1982	0.0000	2.1972	0.3333	0.3059	0.6689	1.0775	1.0000	3.0445	0.1064	0.0000	2.4843	0.0000	0.0000
880.0000	2019.0000	0.1150	0.0713	0.0458	22.1713	0.6571	0.0206	0.6531	0.0319	0.1228	0.0000	2.1972	0.3333	0.3059	0.6689	1.0809	1.0000	3.0910	0.0892	0.0000	2.4523	0.0000	0.0000
880.0000	2020.0000	0.1183	0.0646	0.0364	22.2158	0.6480	0.0252	0.7603	0.0565	0.2444	0.0000	2.0794	0.3750	0.3059	0.6689	1.1072	1.0000	3.1355	0.1078	0.0000	2.4372	0.0000	0.0000
880.0000	2021.0000	0.1443	0.0712	0.0000	22.2711	0.6403	0.0299	0.7455	0.0384	0.0309	0.0000	2.1972	0.3333	0.3059	0.6689	1.1396	1.0000	3.1781	0.1078	0.0000	2.4177	0.0000	0.0000
880.0000	2022.0000	0.1425	0.0585	0.0000	22.3511	0.6419	0.0287	0.7054	0.0565	0.0129	0.0000	2.1972	0.3333	0.3059	0.6689	1.1218	1.0000	3.2189	0.0881	0.0000	2.3881	2.4849	1.0000
881.0000	2018.0000	0.0915	0.0387	0.2624	23.1929	0.4881	0.0323	0.5807	0.0119	0.0651	0.0000	2.1972	0.3333	0.2693	0.4308	1.0213	1.0000	3.2581	0.3126	0.0000	2.0283	0.0000	0.0000
881.0000	2019.0000	0.1046	0.0376	0.1926	23.1594	0.4608	0.0122	0.6041	0.0638	0.0350	0.0000	2.1972	0.3333	0.2426	0.5185	1.0095	1.0000	3.2958	0.2605	0.0000	2.0454	0.0000	0.0000
881.0000	2020.0000	0.1600	0.0397	0.1542	23.2345	0.4792	0.0247	0.5602	0.0444	-0.0527	0.0000	2.1972	0.3333	0.2523	0.4986	1.2366	1.0000	3.3322	0.5971	0.0000	2.0118	1.0986	0.0000
881.0000	2021.0000	0.1216	0.0398	0.0723	23.3127	0.4990	0.0284	0.6239	0.0357	0.2025	0.0000	2.1972	0.3333	0.2728	0.4611	1.1488	1.0000	3.3673	0.4112	0.0000	1.9763	0.6931	0.0000
881.0000	2022.0000	0.1375	0.0495	0.1873	23.2059	0.4369	0.0307	0.5491	0.0471	-0.1318	0.0000	2.1972	0.3333	0.2728	0.4611	1.0388	1.0000	3.4012	0.4023	0.0000	2.0280	1.0986	0.0000
887.0000	2017.0000	0.1456	0.0387	0.0000	23.4543	0.4940	0.0848	0.8650	0.0749	0.4039	0.0000	1.9459	0.4286	0.4562	0.0359	1.9432	0.0000	2.9957	0.5573	0.0032	1.8932	0.0000	0.0000
887.0000	2020.0000	0.1479	0.0438	0.0000	23.6636	0.5251	0.0268	0.6234	0.0760	-0.0135	0.0000	1.9459	0.4286	0.4363	0.0543	1.2800	0.0000	3.1355	0.5131	0.0029	1.7947	0.6931	0.0000
887.0000	2021.0000	0.1482	0.0463	0.0000	23.6300	0.4914	0.0518	0.6758	0.0482	0.0891	0.0000	1.9459	0.4286	0.4363	0.0617	1.9448	0.0000	3.1781	0.6292	0.0028	1.8134	1.0986	0.0000
887.0000	2022.0000	0.1468	0.0443	0.0000	23.7737	0.4697	0.0478	0.7502	0.0431	0.1809	0.0000	1.9459	0.4286	0.4046	0.0514	1.3707	0.0000	3.2189	0.5686	0.0022	1.7418	2.1972	1.0000
890.0000	2017.0000	0.0533	0.0116	0.0000	22.9942	0.8939	0.0161	0.2169	-0.0844	0.0512	0.0000	2.3979	0.3636	0.2107	0.7120	1.1626	0.0000	3.2189	0.3889	0.0001	2.1175	0.6931	0.0000
890.0000	2019.0000	0.0193	0.0010	0.0000	22.2894	0.8896	-0.1264	0.1631	0.2458	-0.4090	1.0000	2.3979	0.3636	0.2134	0.7028	1.4655	0.0000	3.2958	0.3932	0.0000	2.4153	0.0000	0.0000
890.0000	2021.0000	0.0934	0.0055	0.0000	21.3973	0.8861	0.0480	0.4622	-0.0834	0.4291	0.0000	2.3979	0.3636	0.2882	0.4711	1.7734	0.0000	3.3673	0.3936	0.0000	2.7299	0.0000	0.0000
890.0000	2022.0000	0.1327	0.0291	0.0000	21.3325	0.8848	0.0002	0.3565	0.0399	0.0151	0.0000	2.3026	0.4000	0.2882	0.4711	1.7629	0.0000	3.4012	0.4348	0.0000	2.7513	0.0000	0.0000
895.0000	2015.0000	0.0045	0.0089	0.0023	23.8537	0.2271	0.1969	1.9924	0.2460	-0.0219	0.0000	1.7918	0.5000	0.6024	0.2161	2.1954	0.0000	2.8904	0.7045	0.0002	1.6872	0.0000	0.0000
895.0000	2016.0000	0.0045	0.0077	0.0005	23.7844	0.2943	0.2062	2.3430	0.2559	0.1594	0.0000	1.7918	0.5000	0.5927	0.2360	3.5282	0.0000	2.9444	0.8339	0.0002	1.7253	0.0000	0.0000
895.0000	2017.0000	0.0043	0.0092	0.0005	23.8626	0.3301	0.2030	2.2703	0.2192	-0.0265	0.0000	1.7918	0.5000	0.5927	0.2360	4.1166	0.0000	2.9957	0.8462	0.0002	1.6867	0.6931	0.0000
895.0000	2018.0000	0.0035	0.0100	0.0005	23.8300	0.3736	0.2222	2.1466	0.2316	-0.0333	0.0000	2.0794	0.5000	0.5927	0.2360	3.8561	0.0000	3.0445	0.8807	0.0002	1.7057	0.0000	0.0000
895.0000	2019.0000	0.0041	0.0083	0.0061	24.0778	0.4023	0.2200	2.3422	0.1545	0.2367	0.0000	2.0794	0.5000	0.7211	0.0352	1.7354	0.0000	3.0910	0.4477	0.0002	1.5760	2.0794	1.0000
895.0000	2020.0000	0.0041	0.0076	0.0064	24.2701	0.3046	0.2011	2.3324	0.2542	0.2247	0.0000	2.0794	0.5000	0.7033	0.0270	2.5475	0.0000	3.1355	0.6610	0.0002	1.4720	1.7918	1.0000
895.0000	2021.0000	0.0053	0.0109	0.0062	24.2490	0.3187	0.1422	1.9418	0.1776	-0.0972	0.0000	2.0794	0.5000	0.7033	0.0441	2.0897	0.0000	3.1781	0.5624	0.0002	1.4855	1.7918	1.0000
895.0000	2022.0000	0.0061	0.0127	0.0101	24.3182	0.3908	0.1624	1.7780	0.2078	-0.0616	0.0000	2.0794	0.5000	0.7033	0.0468	2.8578	0.0000	3.2189	0.8236	0.0002	1.4484	1.9459	1.0000
898.0000	2017.0000	0.0539	0.0162	0.0000	25.2142	0.4352	0.0632	0.9496	0.0703	0.4566	0.0000	1.7918	0.5000	0.5831	0.2549	0.9576	1.0000	3.0445	0.8361	0.0000	0.9031	1.7918	1.0000
898.0000	2020.0000	0.0566	0.0156	0.0000	25.2011	0.3883	0.0227	1.1476	0.1126	-0.0444	0.0000	2.0794	0.5000	0.5333	0.2784	0.8024	1.0000	3.1781	0.8422	0.0000	0.9168	2.3026	1.0000
898.0000	2021.0000	0.0594	0.0193	0.0000	25.3034	0.3828	0.0750	1.4730	0.1317	0.3545	0.0000	1.9459	0.5714	0.5333	0.2788	0.8343	1.0000	3.2189	0.7907	0.0001	0.8527	2.3979	1.0000
901.0000	2016.0000	0.1799	0.0576	0.2655	22.4689	0.3513	0.0281	0.9911	0.0768	2.0284	0.0000	2.3979	0.3636	0.1688	0.6612	2.3433	1.0000	2.8904	0.5756	0.0000	2.3281	3.7377	1.0000
901.0000	2017.0000	0.1704	0.0564	0.1934	22.5590	0.3649	0.0302	0.9670	0.0576	0.0585	0.0000	2.0794	0.5000	0.1688	0.6612	1.8221	1.0000	2.9444	0.4681	0.0000	2.2936	3.4965	1.0000
901.0000	2018.0000	0.1526	0.0559	0.1915	22.5944	0.3576	0.0271	0.9089	0.0497	-0.0001	0.0000	2.3979	0.3636	0.1688	0.6612	1.1786	1.0000	2.9957	0.4161	0.0000	2.2810	3.2958	1.0000
901.0000	2019.0000	0.1546	0.0655	0.2031	22.6703	0.3852	0.0254	0.8786	0.0467	0.0225	0.0000	2.3979	0.3636	0.1688	0.6612	1.3387	1.0000	3.0445	0.3873	0.0000	2.2513	3.9318	1.0000
901.0000	2020.0000	0.1548	0.0761	0.1092	22.7125	0.3837	-0.0937	0.7473	0.0080	-0.0982	1.0000	2.3026	0.4000	0.1732	0.6612	1.4598	1.0000	3.0910	0.3763	0.0000	2.2353	4.0604	1.0000
901.0000	2021.0000	0.1559	0.0628	0.2187	22.7479	0.4180	0.0055	0.7800	0.0350	0.0851	0.0000	2.3026	0.4000	0.1732	0.6612	1.5068	1.0000	3.1355	0.3955	0.0000	2.2220	4.5109	1.0000
901.0000	2022.0000	0.1890	0.0632	0.1727	22.8485	0.4646	0.0055	0.7180	-0.0040	-0.0111	0.0000	2.1972	0.3333	0.1732	0.6612	1.2423	1.0000	3.1781	0.3788	0.0000	2.1803	4.4543	1.0000
902.0000	2017.0000	0.0609	0.0110	0.0000	22.8918	0.3326	0.0832	1.0860	0.1047	0.0914	0.0000	2.1972	0.3333	0.4753	0.0956	1.7087	0.0000	2.9444	0.6268	0.0608	2.1520	0.6931	0.0000
902.0000	2019.0000	0.0500	0.0134	0.0000	22.9973	0.3111	0.0706	0.9967	0.1549	-0.0701	0.0000	2.1972	0.3333	0.4753	0.0956	1.3342	0.0000	3.0445	0.6284	0.0602	2.1092	0.6931	0.0000
902.0000	2020.0000	0.0577	0.0168	0.0000	23.1507	0.3714	0.0923	0.9567	0.2147	0.0794	0.0000	2.0794	0.3750	0.4753	0.0956	2.1036	0.0000	3.0910	0.7286	0.0602	2.0412	0.6931	0.0000
902.0000	2021.0000	0.0508	0.0177	0.0000	23.2987	0.3742	0.0994	0.9516	0.0255	0.1721	0.0000	1.9459	0.4286	0.4753	0.0956	1.9536	0.0000	3.1355	0.6399	0.0537	1.9736	2.0794	1.0000
902.0000	2022.0000	0.0698	0.0214	0.0000	23.5470	0.4647	0.0900	1.0618	0.1249	0.3522	0.0000	2.1972	0.3333	0.4753	0.0956	1.3238	0.0000	3.1781	0.6282	0.0543	1.8549	1.0986	0.0000
903.0000	2015.0000	0.0825	0.0469	0.3294	22.6851	0.4838	0.0253	0.4182	0.0598	0.1697	0.0000	1.9459	0.4286	0.3355	0.1112	1.4119	1.0000	2.8332	0.4815	0.0005	2.2366	0.0000	0.0000
903.0000	2016.0000	0.0865	0.0343	0.5631	22.8830	0.4831	0.0283	0.4975	0.0162	0.3863	0.0000	1.9459	0.4286	0.3192	0.0744	1.3339	1.0000	2.8904	0.4254	0.0006	2.1537	0.6931	0.0000
903.0000	2017.0000	0.1047	0.0249	0.6357	23.1015	0.4953	0.0267	0.6075	-0.0498	0.5054	0.0000	1.9459	0.4286	0.3299	0.0826	1.1158	1.0000	2.9444	0.4146	0.0000	2.0579	0.0000	0.0000
903.0000	2018.0000	0.1191	0.0439	0.8587	23.2352	0.5488	0.0199	0.5653	0.0714	0.1055	0.0000	1.9459	0.4286	0.3299	0.0831	0.9394	1.0000	2.9957	0.3928	0.0000	1.9980	1.0986	0.0000
903.0000	2019.0000	0.1225	0.0702	0.8977	23.2510	0.5544	0.0150	0.5481	0.1019	0.0425	0.0000	1.9459	0.4286	0.3299	0.0828	0.9602	1.0000	3.0445	0.3751	0.0000	1.9926	1.3863	0.0000
903.0000	2020.0000	0.1157	0.0413	0.6567	23.4259	0.6162	0.0167	0.7294	0.1512	0.4694	0.0000	1.9459	0.4286	0.3299	0.0731	1.1961	1.0000	3.0910	0.3789	0.0000	1.9108	2.3026	1.0000
903.0000	2021.0000	0.1207	0.0773	0.6431	23.4028	0.6075	0.0051	0.5444	-0.0302	-0.1977	0.0000	1.9459	0.4286	0.3299	0.0346	1.0996	1.0000	3.1355	0.3492	0.0000	1.9238	1.6094	1.0000
903.0000	2022.0000	0.1310	0.0895	0.5301	23.3131	0.6708	-0.0938	0.3433	-0.1445	-0.4034	1.0000	1.9459	0.5714	0.3299	0.0338	1.0466	1.0000	3.1781	0.3684	0.0002	1.9685	1.7918	1.0000
908.0000	2015.0000	0.0739	0.0356	0.0848	21.9595	0.3469	0.1382	0.9182	0.0268	0.2563	0.0000	2.4849	0.3333	0.1949	0.6630	1.9540	0.0000	2.8904	0.5368	0.6739	2.5224	0.0000	0.0000
908.0000	2016.0000	0.1325	0.0567	0.2420	22.3592	0.4912	0.0905	0.6157	0.0024	0.0738	0.0000	2.3979	0.3636	0.1940	0.6660	1.6998	0.0000	2.9444	0.3822	0.6834	2.3740	0.0000	0.0000
908.0000	2017.0000	0.1439	0.0711	0.4898	22.3061	0.4660	0.0370	0.5166	0.0311	-0.0215	0.0000	2.1972	0.4444	0.1980	0.6527	1.3523	0.0000	2.9957	0.3328	0.5522	2.3968	0.0000	0.0000
908.0000	2018.0000	0.1675	0.0944	0.3893	22.3771	0.4525	0.0393	0.5122	0.0671	0.0008	0.0000	2.0794	0.3750	0.1980	0.6527	1.1605	0.0000	3.0445	0.2731	0.5127	2.3709	0.0000	0.0000
908.0000	2019.0000	0.1807	0.1599	0.3039	22.1935	0.5536	-0.1924	0.2807	0.0083	-0.4802	1.0000	1.9459	0.4286	0.1980	0.6527	1.2609	0.0000	3.0910	0.2097	0.4277	2.4439	0.0000	0.0000
908.0000	2020.0000	0.1950	0.2448	-0.1511	21.7128	0.7628	-0.2924	0.2494	-0.1010	-0.3468	1.0000	1.9459	0.4286	0.1831	0.7055	2.0256	0.0000	3.1355	0.1729	0.3170	2.6182	0.0000	0.0000
908.0000	2021.0000	0.1839	0.0764	0.4307	21.3068	0.8171	-0.0900	0.3619	0.0691	-0.0760	1.0000	1.9459	0.4286	0.1479	0.8738	2.6879	0.0000	3.1781	0.1734	0.3129	2.7502	0.0000	0.0000
908.0000	2022.0000	0.2636	0.0723	0.4443	21.1075	0.8537	-0.0619	0.5156	0.0839	0.0363	1.0000	1.7918	0.5000	0.1374	0.9407	2.5633	0.0000	3.2189	0.1792	0.2907	2.8105	0.0000	0.0000
910.0000	2019.0000	0.0901	0.0208	0.0000	22.8032	0.3426	0.0987	0.9769	0.0686	0.0051	0.0000	1.9459	0.4286	0.4591	0.0573	1.3067	0.0000	3.0445	0.6398	0.0008	2.1946	1.0986	0.0000
910.0000	2020.0000	0.0901	0.0188	0.0000	22.8987	0.3419	0.0755	0.8643	0.1005	-0.0046	0.0000	1.9459	0.4286	0.4644	0.0958	1.2095	0.0000	3.0910	0.7190	0.0007	2.1548	1.9459	1.0000
910.0000	2021.0000	0.0837	0.0178	0.0000	22.9660	0.3277	0.0676	0.9603	0.0632	0.2046	0.0000	1.9459	0.4286	0.4644	0.1107	1.1070	0.0000	3.1355	0.6599	0.0007	2.1268	1.6094	1.0000
910.0000	2022.0000	0.0864	0.0177	0.0000	22.9798	0.3066	0.0451	0.7763	0.0681	-0.1586	0.0000	1.9459	0.4286	0.4644	0.0906	0.8032	0.0000	3.1781	0.6337	0.0007	2.1224	1.7918	1.0000
911.0000	2017.0000	0.1920	0.0017	0.0000	22.7232	0.8084	-0.0281	0.4122	-0.1166	-0.1901	1.0000	2.3026	0.4000	0.4220	0.0212	1.2189	1.0000	2.9444	0.4321	0.0000	2.2249	2.1972	1.0000
911.0000	2020.0000	0.1881	0.0003	0.0000	22.4854	0.8845	0.0126	0.6354	0.1638	-0.0315	0.0000	2.1972	0.3333	0.2370	0.7805	1.3832	1.0000	3.0910	0.4278	0.0000	2.3295	2.3979	1.0000
911.0000	2021.0000	0.1645	0.0042	0.0000	22.7161	0.9072	-0.0098	0.4913	0.0033	-0.0885	1.0000	1.9459	0.4286	0.3823	0.3917	1.4012	1.0000	3.1355	0.4281	0.0000	2.2356	2.7081	1.0000
911.0000	2022.0000	0.1468	0.0064	0.0000	22.3732	0.9244	-0.0738	0.4524	-0.0122	-0.1224	1.0000	2.1972	0.3333	0.3823	0.3917	1.4838	1.0000	3.1781	0.4329	0.0000	2.3778	2.7726	1.0000
912.0000	2019.0000	0.1756	0.0128	0.0000	22.6375	0.2563	0.0406	0.7967	0.0276	0.2501	0.0000	2.1972	0.3333	0.1849	0.5240	1.3730	1.0000	3.0445	0.6672	0.0000	2.2650	1.7918	1.0000
912.0000	2020.0000	0.1627	0.0110	0.0601	22.7840	0.3103	0.0522	0.7678	0.0615	0.0201	0.0000	2.0794	0.3750	0.1349	0.9149	1.1051	1.0000	3.0910	0.6584	0.0000	2.2048	1.0986	0.0000
912.0000	2021.0000	0.1573	0.0119	0.0000	22.9941	0.3932	0.0515	0.7700	0.0663	0.2020	0.0000	2.0794	0.3750	0.1349	0.9149	1.4064	1.0000	3.1355	0.5346	0.0000	2.1142	1.6094	1.0000
912.0000	2022.0000	0.1530	0.0140	0.0000	23.0668	0.3991	0.0365	0.7495	0.0857	0.1157	0.0000	2.0794	0.3750	0.1349	0.9149	1.1110	1.0000	3.1781	0.5197	0.0000	2.0831	1.0986	0.0000
913.0000	2017.0000	0.0515	0.0323	0.0000	22.0889	0.3558	0.0209	0.7231	0.0323	0.2027	0.0000	2.1972	0.3333	0.2977	0.3924	2.6592	0.0000	2.9444	0.5562	0.0000	2.4773	0.6931	0.0000
913.0000	2019.0000	0.0769	0.0408	0.0000	22.2735	0.4327	0.0378	0.8337	0.0707	0.2254	0.0000	2.0794	0.3750	0.2977	0.3924	1.4922	0.0000	3.0445	0.5071	0.0000	2.4114	0.6931	0.0000
913.0000	2020.0000	0.1141	0.0459	0.0000	22.2543	0.4195	0.0422	0.7739	0.1088	-0.0455	0.0000	2.1972	0.3333	0.2977	0.3924	2.9301	0.0000	3.0910	0.5939	0.0000	2.4207	0.0000	0.0000
913.0000	2021.0000	0.1291	0.0501	0.0000	22.3553	0.4106	0.0476	0.8852	0.0406	0.1929	0.0000	2.1972	0.3333	0.2977	0.3924	1.6690	0.0000	3.1355	0.5458	0.0000	2.3832	1.3863	0.0000
913.0000	2022.0000	0.1257	0.0560	0.0000	22.6305	0.4782	0.0670	0.9534	0.1545	0.3107	0.0000	2.1972	0.3333	0.2879	0.3924	1.7398	0.0000	3.1781	0.6056	0.0100	2.2733	2.1972	1.0000
915.0000	2016.0000	0.0909	0.0381	0.0000	21.6324	0.2147	0.1538	0.6770	0.2018	0.2529	0.0000	2.0794	0.3750	0.2072	0.1207	3.2654	0.0000	3.1781	0.5543	0.0000	2.6468	0.0000	0.0000
915.0000	2017.0000	0.0898	0.0287	0.0000	21.7439	0.2005	0.1715	0.6723	0.1536	0.1440	0.0000	2.0794	0.3750	0.2072	0.1211	2.7389	0.0000	3.2189	0.5019	0.0000	2.6110	0.0000	0.0000
915.0000	2019.0000	0.0821	0.0709	0.0000	21.8715	0.1857	0.1186	0.5948	0.0773	0.1793	0.0000	2.1972	0.3333	0.2072	0.2188	2.1511	0.0000	3.2958	0.3800	0.0000	2.5699	0.0000	0.0000
915.0000	2020.0000	0.0789	0.0665	0.0000	22.0302	0.2056	0.1556	0.5319	0.1991	0.0117	0.0000	2.0794	0.3750	0.2200	0.1852	1.6885	1.0000	3.3322	0.3504	0.0000	2.5144	1.0986	0.0000
915.0000	2021.0000	0.0775	0.0405	0.0000	22.0933	0.1362	0.1846	0.5313	0.1921	0.1132	0.0000	2.1972	0.3333	0.2200	0.1212	1.9491	1.0000	3.3673	0.3431	0.0000	2.4926	0.0000	0.0000
915.0000	2022.0000	0.0610	0.0293	0.0000	22.2688	0.1341	0.2314	0.5428	0.2551	0.1549	0.0000	2.0794	0.3750	0.2200	0.3355	2.4065	1.0000	3.4012	0.5455	0.0000	2.4275	0.6931	0.0000
919.0000	2017.0000	0.0263	0.0094	0.0000	22.0731	0.2082	0.0448	0.8274	0.1149	-0.1081	0.0000	2.1972	0.3333	0.4523	0.1093	1.3628	1.0000	2.9957	0.5938	0.0022	2.4852	1.0986	0.0000
919.0000	2019.0000	0.0266	0.0173	0.0000	22.1484	0.1764	0.0457	0.6303	0.1120	-0.1256	0.0000	1.9459	0.4286	0.4523	0.1093	1.0610	1.0000	3.0910	0.5872	0.0020	2.4610	0.0000	0.0000
919.0000	2020.0000	0.0233	0.0175	0.0000	22.1781	0.1985	0.0222	0.5932	0.0727	-0.0123	0.0000	2.1972	0.3333	0.4523	0.1093	1.1032	1.0000	3.1355	0.5910	0.0020	2.4515	0.6931	0.0000
919.0000	2021.0000	0.0230	0.0203	0.0000	22.2156	0.2053	0.0350	0.6434	0.0657	0.1218	0.0000	2.0794	0.3750	0.4523	0.1093	1.0721	1.0000	3.1781	0.5535	0.0017	2.4390	0.0000	0.0000
919.0000	2022.0000	0.0252	0.0278	0.0000	22.2369	0.2017	0.0253	0.5941	0.0574	-0.0491	0.0000	2.1972	0.3333	0.4466	0.1093	1.0735	1.0000	3.2189	0.5409	0.0053	2.4325	0.0000	0.0000
920.0000	2017.0000	0.0918	0.0501	0.0000	21.3214	0.4670	0.0705	0.6006	0.0640	0.0728	0.0000	1.6094	0.4000	0.4264	0.0469	2.7011	1.0000	2.9444	0.4629	0.0003	2.7364	1.0986	0.0000
920.0000	2019.0000	0.1148	0.0556	0.0000	21.5040	0.4230	0.0515	0.5413	0.0341	0.0285	0.0000	1.6094	0.4000	0.4264	0.0663	1.7062	1.0000	3.0445	0.4549	0.0005	2.6833	1.0986	0.0000
920.0000	2020.0000	0.1238	0.0590	0.0000	21.6480	0.4453	0.0512	0.5332	0.0716	0.1034	0.0000	1.6094	0.4000	0.4264	0.0663	1.6584	1.0000	3.0910	0.4556	0.0005	2.6382	1.0986	0.0000
920.0000	2021.0000	0.1198	0.0621	0.0000	21.6221	0.4315	0.0544	0.5548	0.0962	0.1010	0.0000	1.6094	0.4000	0.4264	0.0663	2.4046	1.0000	3.1355	0.4609	0.0001	2.6486	1.0986	0.0000
920.0000	2022.0000	0.1858	0.0639	0.0000	21.7954	0.3563	0.0577	0.5434	0.0965	0.0583	0.0000	1.9459	0.4286	0.4343	0.1233	1.7366	1.0000	3.1781	0.4582	0.0001	2.5917	1.0986	0.0000
921.0000	2017.0000	0.0347	0.0217	0.0000	23.7963	0.6720	0.1019	1.6471	0.0211	0.2528	0.0000	2.1972	0.3333	0.3792	0.8866	1.3640	1.0000	3.2581	0.7602	0.0011	1.7317	2.3026	1.0000
921.0000	2019.0000	0.0490	0.0303	0.0000	24.2494	0.6328	0.0699	1.3420	0.0590	0.0398	0.0000	2.1972	0.3333	0.3792	0.8847	1.0842	1.0000	3.3322	0.7890	0.0009	1.4915	1.0986	0.0000
921.0000	2020.0000	0.0428	0.0317	0.0000	24.4564	0.6554	0.0751	1.2768	0.1426	0.2921	0.0000	2.1972	0.3333	0.3792	0.8857	1.0828	0.0000	3.3673	0.8107	0.0008	1.3758	1.6094	1.0000
921.0000	2021.0000	0.0599	0.0318	0.0000	24.7477	0.7213	0.0479	1.3822	0.0771	0.3961	0.0000	2.0794	0.3750	0.3792	0.8858	1.0598	0.0000	3.4012	0.8551	0.0003	1.2063	1.6094	1.0000
921.0000	2022.0000	0.0621	0.0326	0.0000	24.7374	0.7060	0.0551	1.3315	0.0728	0.0970	0.0000	2.1972	0.3333	0.3792	0.8894	1.0200	0.0000	3.4340	0.7523	0.0003	1.2137	2.1972	1.0000
922.0000	2019.0000	0.1512	0.0328	0.0000	21.9964	0.3897	0.1013	0.6181	0.0747	0.0796	0.0000	2.1972	0.3333	0.2636	0.4149	1.4416	1.0000	3.2958	0.4306	0.0000	2.5253	0.6931	0.0000
922.0000	2020.0000	0.1494	0.0361	0.0000	22.2822	0.4623	0.0980	0.5690	0.1024	0.1263	0.0000	2.1972	0.3333	0.2589	0.4149	1.4898	1.0000	3.3322	0.4272	0.0014	2.4196	0.6931	0.0000
922.0000	2022.0000	0.1233	0.0459	0.0000	22.5724	0.5272	0.0594	0.6052	0.0802	0.1752	0.0000	2.1972	0.3333	0.2597	0.4149	1.3621	1.0000	3.4012	0.4755	0.0014	2.3063	1.6094	1.0000
923.0000	2017.0000	0.0669	0.0004	0.0000	23.3318	0.3472	0.0382	0.4603	0.0920	3.0806	0.0000	2.1972	0.3333	0.2320	0.4647	1.1345	1.0000	2.9444	0.6516	0.0000	1.9503	0.0000	0.0000
925.0000	2016.0000	0.2187	0.0755	0.8365	22.1125	0.7171	-0.0319	0.2894	-0.0673	-0.3439	1.0000	2.3979	0.3636	0.1666	0.9405	2.6012	0.0000	2.8904	0.5798	0.0202	2.4663	1.6094	1.0000
925.0000	2017.0000	0.2251	0.0714	0.5153	22.5176	0.6011	0.0244	0.4155	0.0039	0.7327	0.0000	2.3979	0.3636	0.1042	0.6156	1.4758	0.0000	2.9444	0.4352	0.0451	2.3105	3.4657	1.0000
925.0000	2018.0000	0.2337	0.0467	0.3132	22.5898	0.6229	0.0042	0.3348	0.0240	0.0013	0.0000	2.3979	0.3636	0.1042	0.6156	1.1002	0.0000	2.9957	0.2878	0.0462	2.2829	4.1744	1.0000
925.0000	2019.0000	0.2524	0.0471	0.2725	22.7148	0.6594	0.0145	0.4028	0.0475	0.3298	0.0000	2.3979	0.3636	0.1043	0.6156	1.1336	0.0000	3.0445	0.3270	0.0473	2.2325	3.3673	1.0000
925.0000	2020.0000	0.2219	0.0501	0.1423	22.5391	0.5889	0.0007	0.4345	0.0070	0.0535	0.0000	2.4849	0.5000	0.0854	0.7788	1.1479	0.0000	3.0910	0.2785	0.0347	2.3076	4.3175	1.0000
925.0000	2021.0000	0.2243	0.0584	0.1714	22.7069	0.6160	0.0296	0.4333	0.0464	-0.0071	0.0000	2.3026	0.5000	0.0809	0.7788	1.3053	0.0000	3.1355	0.1976	0.0217	2.2395	4.3944	1.0000
925.0000	2022.0000	0.2253	0.0764	0.1613	22.7120	0.5844	0.0107	0.3512	0.0465	-0.1193	0.0000	2.3026	0.5000	0.0806	0.9118	1.1037	0.0000	3.1781	0.1407	0.0108	2.2390	4.2767	1.0000
927.0000	2019.0000	0.0000	0.0027	0.0000	21.3893	0.8896	-0.3530	0.1328	-0.1457	-0.5824	1.0000	2.3979	0.3636	0.4773	0.4077	5.9349	1.0000	3.1355	0.6770	0.0000	2.7231	0.0000	0.0000
929.0000	2019.0000	0.0115	0.0065	0.0000	21.0395	0.2040	0.0019	0.3313	-0.0104	-0.1045	0.0000	2.1972	0.3333	0.2150	0.3211	1.1437	0.0000	3.2958	0.3490	0.0001	2.8329	0.0000	0.0000
929.0000	2020.0000	0.0122	0.0073	0.0000	20.9838	0.1983	-0.0387	0.2297	-0.0200	-0.3268	1.0000	2.1972	0.3333	0.2150	0.2326	1.6814	0.0000	3.3322	0.3357	0.0001	2.8498	0.0000	0.0000
929.0000	2021.0000	0.0172	0.0073	0.0000	20.9860	0.1818	0.0183	0.2375	-0.1538	0.0062	0.0000	2.1972	0.3333	0.2150	0.2326	1.5830	0.0000	3.3673	0.3391	0.0001	2.8506	1.0986	0.0000
929.0000	2022.0000	0.0208	0.0087	0.0000	20.9357	0.1741	-0.0337	0.2101	0.0230	-0.1363	1.0000	2.1972	0.3333	0.2150	0.2326	1.9977	0.0000	3.4012	0.3335	0.0001	2.8657	0.6931	0.0000
930.0000	2016.0000	0.1545	0.0143	0.0022	22.4161	0.6861	0.0240	1.0111	0.1444	-0.1322	0.0000	2.1972	0.3333	0.1576	0.2994	3.0710	1.0000	2.9444	0.3155	0.0000	2.3514	0.0000	0.0000
930.0000	2018.0000	0.0410	0.0057	0.0530	23.7333	0.5245	0.0247	0.8446	-0.0455	1.8209	0.0000	2.1972	0.3333	0.4780	0.1721	1.0881	1.0000	3.0445	0.1021	0.0000	1.7556	0.0000	0.0000
930.0000	2019.0000	0.0423	0.0045	0.0036	23.5657	0.4053	0.0299	1.0400	0.2127	0.0999	0.0000	2.1972	0.3333	0.4780	0.1721	1.0510	1.0000	3.0910	0.2381	0.0000	1.8421	0.0000	0.0000
930.0000	2020.0000	0.0520	0.0057	0.0062	23.7429	0.4727	0.0334	1.0578	-0.1341	0.0225	0.0000	2.0794	0.3750	0.4734	0.1721	1.1238	1.0000	3.1355	0.1992	0.0016	1.7543	0.0000	0.0000
930.0000	2021.0000	0.0584	0.0051	0.0007	23.6171	0.3490	0.0588	1.2177	0.2462	0.1788	0.0000	2.1972	0.3333	0.4734	0.1721	1.2439	1.0000	3.1781	0.2040	0.0013	1.8199	1.6094	1.0000
930.0000	2022.0000	0.0579	0.0066	0.0070	23.6192	0.3088	0.0587	1.1017	0.0391	-0.1513	0.0000	2.0794	0.3750	0.4735	0.1721	1.1691	1.0000	3.2189	0.5914	0.0005	1.8205	1.3863	0.0000
931.0000	2019.0000	0.1568	0.0307	0.0000	21.9992	0.4816	0.0355	0.6006	0.0458	0.2039	0.0000	2.1972	0.3333	0.2778	0.2653	2.4395	0.0000	3.0445	0.3968	0.0002	2.5142	1.3863	0.0000
931.0000	2020.0000	0.1696	0.0388	0.1477	21.9631	0.4469	0.0157	0.5086	0.0579	-0.1618	0.0000	2.1972	0.3333	0.2778	0.2653	1.9401	0.0000	3.0910	0.4212	0.0002	2.5291	1.3863	0.0000
931.0000	2021.0000	0.2130	0.0716	0.1434	22.0308	0.5095	-0.0280	0.5469	0.0712	0.0929	1.0000	2.1972	0.3333	0.2778	0.2653	2.0620	0.0000	3.1355	0.3914	0.0036	2.5063	1.6094	1.0000
931.0000	2022.0000	0.0860	0.0590	0.0549	21.9881	0.5280	-0.0083	0.5692	0.0519	0.0534	1.0000	2.1972	0.3333	0.2778	0.2653	1.8277	0.0000	3.1781	0.3915	0.0002	2.5235	1.0986	0.0000
932.0000	2015.0000	0.1108	0.0372	0.0197	25.0605	0.8605	-0.0537	0.5536	0.0550	-0.2553	1.0000	2.3979	0.3636	0.5991	0.1682	0.9952	1.0000	2.8332	0.7184	0.0002	0.9919	2.4849	1.0000
932.0000	2016.0000	0.1355	0.0333	0.0234	24.9852	0.8690	-0.0211	0.6757	0.0930	0.2030	1.0000	2.1972	0.4444	0.5991	0.1682	1.1265	1.0000	2.8904	0.7104	0.0001	1.0411	2.0794	1.0000
932.0000	2018.0000	0.1629	0.0325	0.0200	25.0439	0.6512	0.1137	1.2048	0.1914	0.1917	0.0000	2.0794	0.5000	0.6043	0.0409	0.8941	1.0000	2.9957	0.6812	0.0001	1.0088	1.7918	1.0000
932.0000	2019.0000	0.1664	0.0313	0.0198	25.1412	0.6078	0.0801	1.2902	0.1299	0.1748	0.0000	2.1972	0.4444	0.3256	0.5165	0.8511	1.0000	3.0445	0.6937	0.0000	0.9495	2.0794	1.0000
932.0000	2020.0000	0.1345	0.0373	0.0017	25.2313	0.5754	0.0802	1.3391	0.1324	0.0855	0.0000	2.1972	0.4444	0.2785	0.4416	0.9299	1.0000	3.0910	0.7407	0.0000	0.8940	2.3979	1.0000
932.0000	2021.0000	0.1352	0.0355	0.0012	25.3920	0.5228	0.1061	1.7352	0.0611	0.4722	0.0000	2.1972	0.4444	0.3241	0.3300	0.8792	1.0000	3.1355	0.4970	0.0000	0.7917	2.6391	1.0000
932.0000	2022.0000	0.1418	0.0384	0.0019	25.5082	0.5188	0.0678	1.4860	0.0790	-0.0180	0.0000	2.0794	0.3750	0.3241	0.3300	0.8263	1.0000	3.1781	0.5215	0.0000	0.7168	2.1972	1.0000
933.0000	2017.0000	0.0165	0.0043	0.0000	24.7110	0.8547	0.0058	0.3576	0.0203	0.1181	0.0000	2.1972	0.4444	0.2421	0.5650	1.2124	1.0000	2.9957	0.5458	0.0000	1.2120	0.6931	0.0000
933.0000	2019.0000	0.0160	0.0030	0.0000	24.6231	0.8211	0.0109	0.3383	0.0027	-0.0646	0.0000	2.1972	0.4444	0.2421	0.5650	1.0320	1.0000	3.0910	0.4977	0.0000	1.2679	0.0000	0.0000
933.0000	2020.0000	0.0167	0.0072	0.0000	24.8282	0.7951	0.0044	0.3301	0.0284	0.0676	0.0000	2.1972	0.5556	0.2160	0.5195	1.0756	1.0000	3.1355	0.6510	0.0000	1.1471	0.0000	0.0000
933.0000	2021.0000	0.0589	0.0046	0.0870	24.7035	0.7314	0.0534	0.6035	0.2110	0.8316	0.0000	2.1972	0.5556	0.2142	0.4163	1.1127	1.0000	3.1781	0.4840	0.0010	1.2238	1.0986	0.0000
933.0000	2022.0000	0.0709	0.0046	0.0635	24.8255	0.6498	0.1504	0.7491	0.2325	0.2395	0.0000	2.1972	0.5556	0.2142	0.3977	1.2048	1.0000	3.2189	0.6170	0.0010	1.1521	0.6931	0.0000
935.0000	2019.0000	0.0235	0.0030	0.0000	22.3029	0.1321	0.1610	0.4012	0.1852	-0.0666	0.0000	2.0794	0.3750	0.2652	0.9429	2.7261	0.0000	3.0910	0.6970	0.0000	2.4019	1.3863	0.0000
935.0000	2020.0000	0.0314	0.0071	0.1206	22.4311	0.0790	0.1713	0.2840	0.1089	-0.1865	0.0000	2.1972	0.3333	0.2652	0.9429	1.8558	0.0000	3.1355	0.6978	0.0000	2.3531	0.6931	0.0000
935.0000	2021.0000	0.0706	0.0286	0.0347	22.5936	0.0853	0.1641	0.2038	0.0680	-0.1690	0.0000	2.1972	0.3333	0.2652	0.9429	2.9436	0.0000	3.1781	0.7590	0.0000	2.2886	2.0794	1.0000
935.0000	2022.0000	0.0853	0.0379	0.0000	22.6988	0.0963	0.1202	0.1780	0.0574	-0.0034	0.0000	2.1972	0.3333	0.2652	0.9429	2.3196	0.0000	3.2189	0.7982	0.0000	2.2462	1.6094	1.0000
936.0000	2017.0000	0.0077	0.0006	0.0000	23.1329	0.5785	0.0207	0.2858	0.0009	0.3374	0.0000	2.1972	0.3333	0.4420	0.1021	1.0977	0.0000	3.2189	0.4356	0.0002	2.0545	2.1972	1.0000
936.0000	2019.0000	0.0085	0.0008	0.0000	23.3013	0.5533	0.0491	0.2528	0.0379	0.0869	0.0000	2.1972	0.3333	0.4059	0.0220	1.0786	0.0000	3.2958	0.4169	0.0008	1.9789	1.3863	0.0000
936.0000	2020.0000	0.0141	0.0009	0.0000	22.8837	0.4436	-0.0264	0.2157	0.0163	-0.2609	1.0000	2.0794	0.3750	0.4059	0.0284	1.2442	0.0000	3.3322	0.4238	0.0003	2.1711	1.0986	0.0000
936.0000	2021.0000	0.0697	0.0041	0.0000	22.6288	0.2370	0.0476	0.3141	-0.0060	0.0265	0.0000	1.9459	0.4286	0.4059	0.0279	1.0632	0.0000	3.3673	0.4181	0.0002	2.2816	1.3863	0.0000
936.0000	2022.0000	0.0739	0.0033	0.0000	22.5777	0.2098	0.0342	0.4466	0.0021	0.2107	0.0000	1.9459	0.4286	0.2934	0.3832	0.9130	0.0000	3.4012	0.4086	0.0002	2.3042	1.3863	0.0000
938.0000	2015.0000	0.2423	0.0050	0.2688	22.5612	0.5722	0.0370	2.4376	0.0148	0.1978	0.0000	1.9459	0.4286	0.1300	0.9231	3.7987	1.0000	2.8332	0.4374	0.0000	2.2882	3.9120	1.0000
938.0000	2016.0000	0.3921	0.0644	0.0071	24.3370	0.2699	0.0550	1.2773	0.0353	1.0756	0.0000	1.7918	0.5000	0.5450	0.1393	1.1744	1.0000	2.8904	0.4392	0.0000	1.4247	4.4659	1.0000
938.0000	2017.0000	0.4722	0.0780	0.0000	24.4745	0.3214	0.0660	0.9807	0.0070	0.4100	0.0000	1.7918	0.5000	0.5450	0.1393	1.2145	1.0000	2.9444	0.3787	0.0000	1.3485	4.7791	1.0000
938.0000	2021.0000	0.4093	0.0722	0.0148	24.9194	0.4631	0.0609	1.0857	-0.0328	0.1329	0.0000	1.9459	0.4286	0.4645	0.1223	1.4469	1.0000	3.1355	0.6780	0.0000	1.0915	5.1240	1.0000
949.0000	2015.0000	0.1216	0.0321	0.3906	22.3283	0.4945	0.0293	0.6492	0.0674	0.0794	0.0000	2.1972	0.3333	0.3335	0.0963	1.5899	1.0000	3.1355	0.4105	0.0007	2.3937	0.0000	0.0000
949.0000	2016.0000	0.1152	0.0312	0.3682	22.4632	0.3729	0.0215	0.6891	0.1076	0.1996	0.0000	2.1972	0.3333	0.3017	0.2913	1.6072	1.0000	3.1781	0.5209	0.0006	2.3419	0.0000	0.0000
949.0000	2017.0000	0.1271	0.0319	0.3503	22.5919	0.4497	0.0050	0.6746	-0.0346	0.1166	0.0000	2.1972	0.3333	0.3017	0.4190	1.3116	1.0000	3.2189	0.5893	0.0006	2.2910	0.6931	0.0000
949.0000	2018.0000	0.1273	0.0359	0.3554	22.7873	0.5346	0.0158	0.6260	0.0036	0.0942	0.0000	2.1972	0.3333	0.3017	0.4419	0.9635	1.0000	3.2581	0.5736	0.0006	2.2100	0.6931	0.0000
949.0000	2019.0000	0.1337	0.0309	0.3260	22.8189	0.5355	0.0162	0.6002	0.0329	0.0690	0.0000	2.1972	0.3333	0.3017	0.5350	1.1340	1.0000	3.2958	0.5434	0.0005	2.1979	0.6931	0.0000
949.0000	2020.0000	0.1390	0.0216	0.0000	22.8961	0.5618	0.0099	0.5294	0.0116	-0.0682	0.0000	2.1972	0.3333	0.3017	0.5350	1.0314	1.0000	3.3322	0.5638	0.0004	2.1657	0.6931	0.0000
949.0000	2021.0000	0.1295	0.0147	0.0000	23.1433	0.4484	0.1363	0.8728	0.1774	0.9525	0.0000	2.1972	0.3333	0.3017	0.2498	1.1543	1.0000	3.3673	0.4662	0.0003	2.0557	0.6931	0.0000
949.0000	2022.0000	0.1306	0.0653	0.0000	23.1379	0.5074	-0.0387	0.6480	-0.0092	-0.1677	1.0000	2.0794	0.3750	0.3017	0.2498	0.9452	1.0000	3.4012	0.4105	0.0003	2.0595	0.6931	0.0000
950.0000	2015.0000	0.1002	0.0032	0.1583	22.5294	0.7186	-0.0568	0.5150	0.0312	0.1205	1.0000	2.3979	0.4545	0.4682	0.1188	1.6580	1.0000	2.8332	0.5622	0.0000	2.3013	0.6931	0.0000
951.0000	2015.0000	0.0420	0.0145	0.0251	23.5543	0.6971	0.0207	1.1506	0.0142	-0.1886	0.0000	2.1972	0.3333	0.6378	0.0393	1.1446	1.0000	2.8904	0.7479	0.0004	1.8397	1.3863	0.0000
951.0000	2016.0000	0.0420	0.0137	0.0430	23.7347	0.7320	0.0289	1.1330	-0.0152	0.0907	0.0000	2.1972	0.3333	0.6378	0.0393	1.1762	1.0000	2.9444	0.7677	0.0004	1.7509	2.0794	1.0000
951.0000	2017.0000	0.0451	0.0053	0.0000	24.0202	0.7635	0.0495	1.5761	0.0328	0.7667	0.0000	2.1972	0.3333	0.6378	0.0393	1.1962	1.0000	2.9957	0.7643	0.0003	1.6032	1.0986	0.0000
951.0000	2019.0000	0.0473	0.0058	0.0000	23.9015	0.6723	0.0691	1.7300	0.1085	-0.0133	0.0000	2.1972	0.3333	0.6378	0.0393	1.3013	1.0000	3.0910	0.8434	0.0001	1.6702	2.1972	1.0000
951.0000	2020.0000	0.0900	0.0078	0.0000	24.3373	0.7455	0.0793	1.9613	0.1119	0.5044	0.0000	2.1972	0.3333	0.6378	0.0393	1.3142	1.0000	3.1355	0.7994	0.0000	1.4343	2.3026	1.0000
951.0000	2021.0000	0.0663	0.0107	0.0000	24.2922	0.5779	0.0460	1.5456	0.0581	-0.0640	0.0000	1.9459	0.4286	0.5100	0.0310	1.1372	1.0000	3.1781	0.6257	0.0000	1.4614	0.6931	0.0000
951.0000	2022.0000	0.0856	0.0150	0.0000	24.2605	0.5755	0.0151	0.8253	0.2045	-0.4862	0.0000	2.0794	0.3750	0.5100	0.0411	1.0827	1.0000	3.2189	0.6947	0.0000	1.4807	0.6931	0.0000
952.0000	2015.0000	0.1199	0.0256	0.2163	21.2061	0.6829	0.0115	0.3499	-0.0206	0.1533	0.0000	2.1972	0.3333	0.1511	0.3265	4.2546	1.0000	3.1355	0.3752	0.0001	2.7786	0.0000	0.0000
952.0000	2017.0000	0.1170	0.0593	0.0000	21.2191	0.5339	0.0648	0.4894	0.1089	0.1215	0.0000	2.1972	0.3333	0.1657	0.2899	2.7338	1.0000	3.2189	0.2533	0.0001	2.7781	0.0000	0.0000
952.0000	2019.0000	0.1417	0.0735	0.0000	21.2923	0.4541	0.0481	0.4228	0.0816	-0.1333	0.0000	1.9459	0.4286	0.1657	0.2968	1.8120	1.0000	3.2958	0.2448	0.0001	2.7593	0.0000	0.0000
952.0000	2020.0000	0.1505	0.0563	0.0000	21.4061	0.3101	0.0375	0.3674	0.0603	-0.0590	0.0000	1.9459	0.4286	0.2524	0.1696	1.5382	1.0000	3.3322	0.2619	0.0000	2.7258	0.0000	0.0000
952.0000	2021.0000	0.1541	0.0622	0.0000	21.4406	0.2919	0.0525	0.3900	0.0370	0.1415	0.0000	2.1972	0.3333	0.2546	0.1696	1.5403	1.0000	3.3673	0.2577	0.0000	2.7164	0.0000	0.0000
952.0000	2022.0000	0.1616	0.0865	0.0000	21.6271	0.3958	0.0211	0.3531	0.0183	0.0154	0.0000	2.1972	0.3333	0.2475	0.1696	1.4276	1.0000	3.4012	0.2585	0.0048	2.6575	1.0986	0.0000
953.0000	2021.0000	0.3253	0.0475	0.0000	19.9748	0.5103	0.0292	0.4200	0.0169	-0.3336	0.0000	2.1972	0.3333	0.2376	0.4310	5.3256	0.0000	3.3673	0.3891	0.0000	3.0626	0.6931	0.0000
953.0000	2022.0000	0.1744	0.0266	0.0000	19.8099	0.6706	-0.2189	0.4702	0.0028	-0.0102	1.0000	2.1972	0.3333	0.2376	0.4310	7.2759	0.0000	3.4012	0.3402	0.0000	3.0626	0.6931	0.0000
955.0000	2017.0000	0.1669	0.0236	0.0000	21.0078	0.4313	0.0354	0.5022	-0.0678	0.2980	0.0000	2.1972	0.3333	0.1673	0.3465	3.1697	0.0000	2.9444	0.3029	0.0000	2.8277	0.0000	0.0000
955.0000	2019.0000	0.1575	0.0192	0.0000	20.8979	0.4643	0.0016	0.6305	-0.0229	-0.0123	0.0000	1.9459	0.4286	0.1673	0.2997	4.1671	0.0000	3.0445	0.2335	0.0013	2.8617	2.3026	1.0000
955.0000	2020.0000	0.1615	0.0201	0.0000	21.0339	0.3378	0.2271	1.0796	0.2542	0.8800	0.0000	2.3979	0.3636	0.1024	0.8253	3.4992	0.0000	3.0910	0.2179	0.0017	2.8263	2.3979	1.0000
955.0000	2021.0000	0.1667	0.0207	0.0000	20.9206	0.2590	0.0075	0.7874	0.0232	-0.2629	0.0000	2.3026	0.4000	0.1024	0.8253	2.4316	0.0000	3.1355	0.2630	0.0017	2.8592	1.9459	1.0000
955.0000	2022.0000	0.1796	0.0262	0.0000	20.7795	0.2678	-0.1125	0.7359	0.0554	-0.1762	1.0000	2.1972	0.3333	0.1024	0.8253	2.8053	0.0000	3.1781	0.2909	0.0017	2.8981	0.0000	0.0000
957.0000	2017.0000	0.1110	0.0371	0.0000	23.2431	0.7759	0.0186	0.7657	-0.0762	-0.1518	0.0000	2.1972	0.3333	0.2107	0.8995	1.2519	1.0000	3.1781	0.2900	0.0000	2.0016	0.0000	0.0000
957.0000	2019.0000	0.1000	0.0453	0.0000	23.2140	0.7731	0.0027	0.5544	0.0858	0.1090	0.0000	2.1972	0.3333	0.2107	0.8995	1.1007	1.0000	3.2581	0.4192	0.0000	2.0184	1.3863	0.0000
957.0000	2020.0000	0.1495	0.0694	0.0000	23.0734	0.7357	0.0021	0.3908	0.0278	-0.3462	0.0000	2.0794	0.3750	0.2107	0.8995	1.2293	1.0000	3.2958	0.4532	0.0001	2.0848	2.0794	1.0000
957.0000	2021.0000	0.1160	0.0833	0.0000	23.0133	0.7409	-0.0216	0.4505	0.0922	0.0406	1.0000	2.0794	0.3750	0.2107	0.8995	1.0813	1.0000	3.3322	0.4441	0.0001	2.1135	1.9459	1.0000
957.0000	2022.0000	0.1583	0.0468	0.0000	22.9606	0.7158	0.0102	0.5484	0.1248	0.1503	0.0000	2.0794	0.3750	0.2107	0.5681	1.4810	1.0000	3.3673	0.3430	0.0000	2.1385	1.9459	1.0000
959.0000	2016.0000	0.0556	0.0024	0.4398	25.5691	0.7360	0.0038	0.3348	0.0618	1.3455	0.0000	2.3979	0.3636	0.7306	0.0405	1.0063	1.0000	2.8904	0.8140	0.0000	0.6646	0.0000	0.0000
959.0000	2017.0000	0.0770	0.0024	0.5168	25.6223	0.7278	0.0238	0.4610	0.0696	0.4397	0.0000	2.3026	0.5000	0.7319	0.0381	0.9796	1.0000	2.9444	0.8190	0.0000	0.6310	0.0000	0.0000
959.0000	2019.0000	0.1387	0.0413	0.0000	25.6747	0.7192	0.0127	0.5002	0.0235	0.0513	0.0000	2.1972	0.5556	0.6438	0.2330	0.8578	1.0000	3.0445	0.8796	0.0000	0.5996	1.3863	0.0000
959.0000	2020.0000	0.1351	0.0409	0.0000	25.6956	0.7310	0.0166	0.5490	0.0712	0.1562	0.0000	2.1972	0.5556	0.6438	0.2330	0.8770	1.0000	3.0910	0.8756	0.0000	0.5872	1.0986	0.0000
959.0000	2021.0000	0.1286	0.0397	0.0000	25.7151	0.6659	0.0571	0.9194	0.1022	0.6765	0.0000	2.1972	0.5556	0.5045	0.2330	0.9466	1.0000	3.1355	0.8602	0.0003	0.5757	0.0000	0.0000
959.0000	2022.0000	0.1259	0.0456	0.0000	25.6873	0.6503	0.0103	0.8075	0.0702	-0.1186	0.0000	2.1972	0.5556	0.5653	0.1795	0.8894	1.0000	3.1781	0.8479	0.0003	0.5963	0.0000	0.0000
960.0000	2017.0000	0.0741	0.0083	0.0000	24.1427	0.6086	0.0304	1.1669	0.0751	0.0293	0.0000	2.3026	0.4000	0.3252	0.3745	1.2389	1.0000	2.9957	0.4323	0.0000	1.5368	0.0000	0.0000
960.0000	2019.0000	0.0944	0.0071	0.0000	24.2825	0.6084	0.0320	1.2366	0.0598	0.0830	0.0000	2.1972	0.4444	0.3252	0.3842	1.1043	1.0000	3.0910	0.5484	0.0000	1.4633	1.6094	1.0000
960.0000	2021.0000	0.0821	0.0086	0.1088	24.4364	0.5822	0.0775	1.3729	0.0711	0.2020	0.0000	2.1972	0.4444	0.3252	0.3279	1.3774	1.0000	3.1781	0.5218	0.0000	1.3797	1.7918	1.0000
962.0000	2015.0000	0.0836	0.0347	0.2298	21.8765	0.5406	-0.1721	0.2970	0.0830	-0.5592	1.0000	2.0794	0.3750	0.4580	0.0635	2.3758	1.0000	2.8332	0.5085	0.0000	2.5496	1.0986	0.0000
962.0000	2017.0000	0.1675	0.0318	0.1566	21.4377	0.4569	-0.1417	0.3886	0.1155	0.0849	1.0000	2.1972	0.3333	0.4580	0.0635	2.3018	1.0000	2.9444	0.4887	0.0000	2.7004	1.3863	0.0000
962.0000	2018.0000	0.1895	0.0226	0.1198	21.3157	0.3732	0.0156	0.5689	0.0345	0.1591	0.0000	2.1972	0.3333	0.4580	0.0635	1.8676	1.0000	2.9957	0.4871	0.0000	2.7402	0.6931	0.0000
962.0000	2019.0000	0.2202	0.0640	0.3739	21.2195	0.2872	0.0229	0.3483	0.1400	-0.4513	0.0000	2.1972	0.3333	0.4580	0.0635	2.1658	1.0000	3.0445	0.4874	0.0000	2.7710	0.6931	0.0000
962.0000	2020.0000	0.2754	0.0692	0.5223	21.1409	0.2007	0.0291	0.4276	-0.0045	0.1254	0.0000	2.1972	0.3333	0.4580	0.0913	2.7614	1.0000	3.0910	0.4871	0.0000	2.7958	0.6931	0.0000
962.0000	2021.0000	0.3485	0.0796	0.3079	21.2148	0.2074	0.0516	0.5031	0.0264	0.1749	0.0000	2.0794	0.3750	0.4580	0.0879	3.3865	1.0000	3.1355	0.4656	0.0000	2.7760	0.6931	0.0000
962.0000	2022.0000	0.2811	0.0562	0.2305	21.4160	0.2466	0.0946	0.5428	0.0304	0.2409	0.0000	2.1972	0.3333	0.4580	0.0973	2.2069	1.0000	3.1781	0.4694	0.0000	2.7165	1.0986	0.0000
967.0000	2017.0000	0.0650	0.0334	0.0000	23.9084	0.4142	0.0234	0.3244	-0.0245	0.4377	0.0000	1.9459	0.4286	0.3214	0.3118	0.9545	0.0000	3.2189	0.5400	0.0000	1.6716	2.4849	1.0000
969.0000	2015.0000	0.1311	0.0194	0.2577	22.8428	0.4563	0.0136	0.4681	0.0456	-0.0955	0.0000	2.1972	0.3333	0.4078	0.0460	1.7997	1.0000	2.8904	0.4685	0.0021	2.1713	0.6931	0.0000
969.0000	2016.0000	0.1213	0.0373	0.1355	23.0153	0.3968	0.0108	0.4304	0.0409	0.0432	0.0000	2.1972	0.3333	0.3551	0.1352	1.4111	1.0000	2.9444	0.4593	0.0324	2.0971	0.6931	0.0000
969.0000	2017.0000	0.1378	0.0381	0.0711	23.0276	0.4198	0.0048	0.4680	0.0082	0.1883	0.0000	2.1972	0.3333	0.3551	0.1352	1.2867	1.0000	2.9957	0.4407	0.0324	2.0936	0.6931	0.0000
969.0000	2018.0000	0.1510	0.0505	0.0746	22.9999	0.4477	-0.0336	0.5115	0.0348	0.0846	1.0000	2.1972	0.3333	0.3551	0.1352	0.9353	1.0000	3.0445	0.4404	0.0329	2.1080	0.0000	0.0000
969.0000	2019.0000	0.1529	0.0455	0.1688	22.9502	0.4189	0.0212	0.5028	0.0802	-0.0542	0.0000	2.1972	0.3333	0.3551	0.1352	1.1521	1.0000	3.0910	0.4188	0.0324	2.1321	0.0000	0.0000
969.0000	2020.0000	0.1528	0.0565	0.0106	22.9520	0.3920	0.0168	0.5366	0.0701	0.0416	0.0000	2.1972	0.3333	0.3551	0.1068	1.1203	1.0000	3.1355	0.4067	0.0245	2.1330	0.6931	0.0000
969.0000	2021.0000	0.1581	0.0599	0.0000	23.0387	0.4047	0.0269	0.6460	0.0614	0.2596	0.0000	2.1972	0.3333	0.3551	0.0641	1.4895	1.0000	3.1781	0.3785	0.0004	2.0959	1.6094	1.0000
969.0000	2022.0000	0.1614	0.0605	0.0498	23.1120	0.4262	0.0277	0.7010	0.0542	0.1809	0.0000	2.1972	0.3333	0.3551	0.0566	1.1557	1.0000	3.2189	0.3796	0.0004	2.0641	2.0794	1.0000
970.0000	2017.0000	0.0319	0.0223	0.0000	22.5354	0.1731	0.0570	0.6651	-0.0047	0.1001	0.0000	2.1972	0.3333	0.2317	0.1793	2.6747	1.0000	2.9444	0.3896	0.0020	2.3033	0.6931	0.0000
970.0000	2019.0000	0.0363	0.0189	0.0000	22.5900	0.1674	0.0384	0.6324	0.0818	-0.0312	0.0000	2.1972	0.3333	0.2317	0.1787	1.9380	1.0000	3.0445	0.3837	0.0020	2.2848	0.0000	0.0000
970.0000	2020.0000	0.0380	0.0178	0.0000	22.6823	0.2276	0.0231	0.6862	0.0219	0.1531	0.0000	2.1972	0.3333	0.2317	0.1787	1.6469	1.0000	3.0910	0.4037	0.0020	2.2481	0.6931	0.0000
970.0000	2021.0000	0.0403	0.0162	0.0000	22.9496	0.3603	0.0583	0.8736	-0.0705	0.5360	0.0000	2.1972	0.3333	0.2317	0.1689	2.2053	1.0000	3.1355	0.3826	0.0020	2.1341	0.0000	0.0000
970.0000	2022.0000	0.0487	0.0133	0.0000	23.1840	0.3496	0.0959	0.9262	-0.0333	0.3597	0.0000	2.1972	0.3333	0.2335	0.1689	1.7653	1.0000	3.1781	0.3922	0.0020	2.0293	0.6931	0.0000
973.0000	2017.0000	0.1048	0.0325	0.0000	22.4427	0.5632	0.0226	0.4806	0.1252	0.0187	0.0000	1.9459	0.4286	0.2601	0.0563	1.6014	1.0000	3.4012	0.2787	0.0000	2.3590	1.0986	0.0000
973.0000	2019.0000	0.1186	0.0312	0.0000	22.1421	0.3700	0.0138	0.5705	-0.0796	0.0090	0.0000	1.9459	0.4286	0.2604	0.0562	1.4563	1.0000	3.4657	0.2803	0.0000	2.4783	1.0986	0.0000
973.0000	2020.0000	0.1239	0.0443	0.0000	22.0838	0.3146	0.0249	0.5727	0.0966	-0.1927	0.0000	1.9459	0.4286	0.2675	0.0547	1.4686	1.0000	3.4965	0.2822	0.0000	2.5013	1.0986	0.0000
973.0000	2021.0000	0.1272	0.0496	0.0000	22.1015	0.2929	0.0410	0.6248	0.0728	0.0687	0.0000	1.9459	0.4286	0.2665	0.0537	1.5485	1.0000	3.5264	0.2857	0.0000	2.4959	1.0986	0.0000
976.0000	2017.0000	0.1738	0.0256	0.0000	22.3245	0.1753	0.1044	0.3673	-0.0253	-0.0666	0.0000	2.1972	0.3333	0.1888	0.8600	1.6619	0.0000	3.2189	0.2813	0.0001	2.3986	0.0000	0.0000
976.0000	2019.0000	0.1563	0.0334	0.0000	22.5931	0.2889	0.0535	0.2890	0.0025	-0.0342	0.0000	1.9459	0.4286	0.1641	0.9890	1.5529	0.0000	3.2958	0.5631	0.0009	2.2936	0.0000	0.0000
976.0000	2020.0000	0.1541	0.0275	0.0758	22.7271	0.3070	0.0741	0.2980	0.0239	0.2391	0.0000	2.1972	0.3333	0.1623	0.5389	1.4469	0.0000	3.3322	0.3474	0.0008	2.2388	1.3863	0.0000
976.0000	2021.0000	0.1832	0.0274	0.1626	22.7477	0.3001	0.0508	0.2490	0.1448	-0.0976	0.0000	2.1972	0.3333	0.1637	0.5345	1.4694	0.0000	3.3673	0.2271	0.0006	2.2314	1.3863	0.0000
976.0000	2022.0000	0.1822	0.0869	0.1859	22.5604	0.5018	-0.1751	0.0828	-0.0222	-0.6102	1.0000	2.1972	0.3333	0.1637	0.5345	1.4343	0.0000	3.4012	0.2091	0.0006	2.3113	1.3863	0.0000
977.0000	2015.0000	0.4030	0.0518	0.2498	22.7799	0.6366	0.0649	1.4705	-0.0184	0.3855	0.0000	1.7918	0.3333	0.4259	0.0449	4.5286	1.0000	2.8904	0.5274	0.0000	2.1985	4.3567	1.0000
977.0000	2016.0000	0.4403	0.0601	0.2864	22.9292	0.5649	0.0336	1.4993	0.0079	0.2514	0.0000	1.7918	0.3333	0.4090	0.0235	2.8231	1.0000	2.9444	0.4689	0.0000	2.1355	4.4308	1.0000
977.0000	2017.0000	0.4007	0.0422	0.2325	23.6070	0.5928	0.0315	1.8908	0.0143	1.0121	0.0000	1.7918	0.3333	0.4122	0.0379	2.0220	1.0000	2.9957	0.4620	0.0000	1.8176	4.5747	1.0000
977.0000	2020.0000	0.4012	0.0402	0.0000	24.3693	0.6131	0.0446	1.8614	0.0608	0.2204	0.0000	1.7918	0.3333	0.3612	0.0542	1.6322	1.0000	3.1355	0.4436	0.0008	1.4162	5.0106	1.0000
977.0000	2021.0000	0.4045	0.0422	0.0000	24.5564	0.6631	0.0480	1.5863	-0.1538	0.0636	0.0000	1.6094	0.4000	0.3612	0.0876	1.7899	1.0000	3.1781	0.5528	0.0008	1.3104	5.0106	1.0000
977.0000	2022.0000	0.4207	0.0534	0.0000	24.4372	0.5704	0.0471	1.5942	0.0439	0.0370	0.0000	1.9459	0.4286	0.3587	0.0628	1.3379	1.0000	3.2189	0.4407	0.0015	1.3809	4.8520	1.0000
980.0000	2017.0000	0.1157	0.0282	0.4147	24.2286	0.4915	0.0672	1.1124	0.0003	3.0806	0.0000	1.9459	0.4286	0.3886	0.1801	1.0576	0.0000	2.9957	0.2807	0.0035	1.4895	1.3863	0.0000
980.0000	2018.0000	0.1321	0.0482	0.2900	24.2039	0.4588	0.0244	0.4490	-0.0712	-0.2903	0.0000	2.1972	0.3333	0.3878	0.1814	0.8335	0.0000	3.0445	0.5011	0.0036	1.5052	2.0794	1.0000
980.0000	2019.0000	0.2067	0.3563	0.0800	23.7406	0.6874	-0.3530	0.1129	-0.1457	-0.5824	1.0000	2.1972	0.3333	0.3878	0.1814	0.9866	0.0000	3.0910	0.4293	0.0035	1.7537	2.0794	1.0000
980.0000	2022.0000	0.1082	0.1849	0.7319	22.6863	0.6571	-0.1201	0.1035	0.0307	-0.0509	1.0000	2.0794	0.3750	0.1474	0.9782	3.2690	0.0000	3.2189	0.5227	0.0029	2.2515	1.0986	0.0000
981.0000	2022.0000	0.0651	0.2077	0.6272	23.6071	0.6939	-0.0568	0.1898	-0.0294	-0.0598	1.0000	2.1972	0.3333	0.2989	0.3087	1.4065	0.0000	3.2189	0.4084	0.0000	1.8266	2.7726	1.0000
985.0000	2015.0000	0.1023	0.0117	0.0097	20.2248	0.2064	-0.0268	1.2709	0.0178	-0.4451	1.0000	1.9459	0.4286	0.3934	0.3988	6.7494	1.0000	2.8904	0.7758	0.0000	3.0165	0.0000	0.0000
985.0000	2017.0000	0.1083	0.0059	0.0000	20.3674	0.2097	0.0706	2.2451	0.1338	0.4822	0.0000	1.9459	0.4286	0.3934	0.3988	4.0625	1.0000	2.9957	0.6602	0.0000	2.9899	0.0000	0.0000
985.0000	2020.0000	0.1146	0.0048	0.0000	20.3589	0.1676	0.0169	2.3881	0.0920	-0.1822	0.0000	1.9459	0.4286	0.3934	0.3988	2.5340	1.0000	3.1355	0.6600	0.0000	2.9973	0.0000	0.0000
985.0000	2021.0000	0.1200	0.0345	0.0000	20.3743	0.1604	0.0183	2.8913	0.0895	0.1761	0.0000	1.9459	0.4286	0.5503	0.1539	2.7148	1.0000	3.1781	0.6416	0.0000	2.9956	0.0000	0.0000
985.0000	2022.0000	0.1200	0.0354	0.0000	20.3752	0.1457	0.0218	2.5478	-0.0215	0.2583	0.0000	1.9459	0.4286	0.5503	0.1539	3.3442	1.0000	3.2189	0.6844	0.0000	2.9970	0.0000	0.0000
988.0000	2015.0000	0.2174	0.0565	0.0699	22.3338	0.3979	0.0311	0.5403	0.0406	0.1131	0.0000	1.9459	0.4286	0.3236	0.0919	4.1687	1.0000	2.8332	0.4261	0.0000	2.3795	3.7136	1.0000
988.0000	2016.0000	0.2260	0.0483	0.0724	22.4437	0.4174	0.0449	0.6257	0.0527	0.2650	0.0000	2.1972	0.3333	0.3236	0.0919	2.9135	1.0000	2.8904	0.3787	0.0000	2.3382	3.2581	1.0000
988.0000	2017.0000	0.2199	0.0470	0.0688	22.8725	0.3798	0.0453	0.6326	0.0115	0.3521	0.0000	2.1972	0.3333	0.2868	0.0919	2.1727	1.0000	2.9444	0.4262	0.0001	2.1605	3.4012	1.0000
988.0000	2018.0000	0.2324	0.0570	0.2339	22.8948	0.3386	0.0312	0.6032	0.0053	0.1679	0.0000	2.1972	0.3333	0.2868	0.0925	1.7071	1.0000	2.9957	0.4504	0.0003	2.1528	3.4965	1.0000
988.0000	2019.0000	0.2498	0.0610	0.1325	22.9862	0.3497	0.0539	0.5941	0.0430	0.0435	0.0000	2.1972	0.3333	0.2567	0.1026	2.4719	1.0000	3.0445	0.4387	0.0004	2.1141	4.0604	1.0000
988.0000	2020.0000	0.2477	0.0593	0.0922	23.1281	0.3960	0.0522	0.5933	0.0338	0.1240	0.0000	2.1972	0.3333	0.2391	0.1102	2.5005	1.0000	3.0910	0.3922	0.0006	2.0516	2.9957	1.0000
988.0000	2021.0000	0.2485	0.0443	0.0978	23.3540	0.4649	0.0599	0.8146	0.0062	0.6565	0.0000	2.1972	0.3333	0.1900	0.2585	2.4819	1.0000	3.1355	0.4406	0.0007	1.9473	2.7726	1.0000
988.0000	2022.0000	0.2450	0.0507	0.0703	23.5442	0.5079	0.0581	0.7831	0.0345	0.1814	0.0000	2.1972	0.3333	0.1900	0.2585	1.4903	1.0000	3.1781	0.3426	0.0007	1.8562	2.4849	1.0000
989.0000	2017.0000	0.0743	0.0242	0.0000	22.4938	0.2334	0.1335	0.7117	0.0259	0.4202	0.0000	2.1972	0.3333	0.4233	0.4602	1.7858	0.0000	2.9444	0.3371	0.4281	2.3202	1.7918	1.0000
989.0000	2019.0000	0.0723	0.0320	0.0000	22.3135	0.1861	0.0368	0.6272	0.1736	0.0068	0.0000	2.0794	0.3750	0.4233	0.4602	1.4516	0.0000	3.0445	0.3475	0.4272	2.3959	2.7081	1.0000
989.0000	2020.0000	0.0690	0.0319	0.0000	22.3469	0.2260	0.0541	0.7136	0.1202	0.1181	0.0000	2.1972	0.3333	0.3902	0.4993	1.3900	0.0000	3.0910	0.3543	0.3907	2.3847	2.7726	1.0000
989.0000	2021.0000	0.0680	0.0311	0.0000	22.3844	0.2460	0.0519	0.7322	0.0695	0.0631	0.0000	2.1972	0.3333	0.3030	0.6204	1.7345	0.0000	3.1355	0.0823	0.3035	2.3716	2.1972	1.0000
989.0000	2022.0000	0.0963	0.0469	0.0000	22.3793	0.2398	0.0678	0.5775	0.0953	-0.1984	0.0000	2.0794	0.3750	0.2581	0.7665	1.5222	0.0000	3.1781	0.0954	0.2585	2.3754	2.1972	1.0000
990.0000	2015.0000	0.0648	0.0082	0.0000	22.3183	0.4678	0.0334	0.9136	-0.0297	0.0079	0.0000	1.9459	0.4286	0.3801	0.1709	2.1339	1.0000	2.8904	0.4514	0.0048	2.3879	0.0000	0.0000
990.0000	2016.0000	0.0799	0.0156	0.0811	23.7265	0.2299	0.0114	0.2007	-0.0010	-0.3632	0.0000	1.9459	0.4286	0.3344	0.3517	1.0474	1.0000	2.9444	0.4729	0.0000	1.7551	0.0000	0.0000
990.0000	2017.0000	0.0987	0.0314	0.0185	23.7688	0.2357	0.0382	0.2766	0.0762	1.2124	0.0000	1.9459	0.4286	0.3344	0.3517	1.0818	1.0000	2.9957	0.5053	0.0000	1.7354	1.3863	0.0000
990.0000	2018.0000	0.1006	0.0385	0.0135	23.8752	0.3019	0.0380	0.2643	0.0563	0.0305	0.0000	1.9459	0.4286	0.3344	0.3517	0.9831	1.0000	3.0445	0.4812	0.0000	1.6821	0.0000	0.0000
990.0000	2019.0000	0.0932	0.0300	0.0231	23.9037	0.3205	0.0185	0.2914	0.0425	0.1779	0.0000	1.9459	0.4286	0.2990	0.5116	1.0616	1.0000	3.0910	0.7305	0.0000	1.6690	0.6931	0.0000
990.0000	2020.0000	0.0911	0.0223	0.0248	23.9184	0.3160	0.0144	0.4016	0.0518	0.4079	0.0000	1.9459	0.4286	0.2990	0.5116	0.9499	1.0000	3.1355	0.6182	0.0000	1.6630	1.3863	0.0000
990.0000	2021.0000	0.0905	0.0245	0.0194	23.9198	0.2448	0.0432	0.4987	0.0693	0.2520	0.0000	1.7918	0.5000	0.2990	0.5116	1.0556	1.0000	3.1781	0.6570	0.0000	1.6640	1.3863	0.0000
990.0000	2022.0000	0.1012	0.0226	0.0168	23.9230	0.2452	0.0065	0.4785	0.0554	-0.0383	0.0000	1.9459	0.4286	0.3083	0.5116	0.8032	1.0000	3.2189	0.6531	0.0000	1.6639	0.0000	0.0000
999.0000	2015.0000	0.0214	0.0308	0.0269	23.2098	0.3615	0.1124	0.6965	0.1048	0.0857	0.0000	2.3979	0.3636	0.6359	0.0470	2.5831	1.0000	2.8332	0.8067	0.0000	2.0034	0.0000	0.0000
999.0000	2016.0000	0.0213	0.0312	0.0691	23.3298	0.3564	0.0945	0.7025	0.1027	0.1369	0.0000	2.3979	0.3636	0.6360	0.0610	2.1422	1.0000	2.8904	0.8048	0.0000	1.9491	0.0000	0.0000
999.0000	2017.0000	0.0230	0.0293	0.1251	23.5080	0.3748	0.0892	0.7476	0.0963	0.2381	0.0000	2.3979	0.3636	0.6360	0.0768	2.0184	1.0000	2.9444	0.8067	0.0000	1.8648	0.0000	0.0000
999.0000	2018.0000	0.0229	0.0371	0.3167	23.6153	0.3806	0.0862	0.7847	0.1060	0.2075	0.0000	2.3979	0.3636	0.6360	0.1090	1.7299	1.0000	2.9957	0.8588	0.0000	1.8135	0.6931	0.0000
999.0000	2019.0000	0.0270	0.0363	0.1831	23.7242	0.3592	0.1122	0.7711	0.0981	0.0949	0.0000	2.3979	0.3636	0.6360	0.1647	1.9014	1.0000	3.0445	0.8796	0.0000	1.7603	1.6094	1.0000
999.0000	2020.0000	0.0287	0.0426	0.2110	23.8148	0.3612	0.0745	0.6283	0.1010	-0.0724	0.0000	2.3979	0.3636	0.6360	0.1155	1.4702	1.0000	3.0910	0.8021	0.0000	1.7155	2.3026	1.0000
999.0000	2021.0000	0.0295	0.0412	0.1455	23.9141	0.3536	0.0899	0.6615	0.0770	0.1234	0.0000	2.3026	0.4000	0.6360	0.1351	1.7321	1.0000	3.1355	0.8327	0.0000	1.6653	2.4849	1.0000
999.0000	2022.0000	0.0323	0.0407	0.2235	24.0236	0.3536	0.0967	0.6999	0.1108	0.1801	0.0000	2.3979	0.3636	0.6299	0.0728	2.0486	1.0000	3.1781	0.8376	0.0010	1.6087	2.7726	1.0000
1206.0000	2021.0000	0.0362	0.0069	0.0000	21.4001	0.1231	0.0792	0.9098	0.0098	0.0556	0.0000	2.3979	0.3636	0.3100	0.3891	1.3369	0.0000	2.8332	0.0675	0.5632	2.7077	0.6931	0.0000
1206.0000	2022.0000	0.0700	0.0134	0.0000	21.4258	0.1035	0.0755	0.7608	0.0996	0.1575	0.0000	2.4849	0.3333	0.3100	0.3891	1.3368	0.0000	2.8904	0.2430	0.5632	2.7020	1.0986	0.0000
1207.0000	2021.0000	0.1477	0.0409	0.0000	21.3665	0.3036	0.1067	0.9389	0.0158	0.4529	0.0000	1.7918	0.5000	0.5377	0.0747	1.3491	0.0000	3.0445	0.0013	0.5776	2.7266	0.0000	0.0000
1207.0000	2022.0000	0.1637	0.0367	0.0000	21.3886	0.3033	0.0586	0.9538	0.0281	0.2681	0.0000	1.7918	0.5000	0.5323	0.0747	1.2044	0.0000	3.0910	0.1220	0.5732	2.7216	0.0000	0.0000
1208.0000	2021.0000	0.1140	0.0315	0.0000	21.6859	0.4711	0.0634	1.1984	-0.1137	0.4974	0.0000	2.1972	0.3333	0.4180	0.1888	1.6244	1.0000	2.9444	0.0010	0.0000	2.6197	2.0794	1.0000
1208.0000	2022.0000	0.1135	0.0325	0.0000	21.9962	0.5851	0.0355	0.9743	0.0155	0.1857	0.0000	2.1972	0.3333	0.4180	0.1649	1.4905	1.0000	2.9957	0.3252	0.0000	2.5133	2.3026	1.0000
1209.0000	2021.0000	0.0654	0.0252	0.0000	21.1628	0.1957	0.0871	1.0964	0.0092	0.1355	0.0000	2.1972	0.3333	0.2268	0.7143	1.2117	0.0000	2.8904	0.0120	0.3592	2.7814	3.6889	1.0000
1209.0000	2022.0000	0.0665	0.0240	0.0000	21.1423	0.1890	-0.0099	0.8631	0.0401	0.0337	1.0000	2.1972	0.3333	0.2268	0.7143	1.1023	0.0000	2.9444	0.0449	0.3592	2.7896	3.8712	1.0000
1211.0000	2021.0000	0.0639	0.0325	0.0000	20.9741	0.2766	0.0669	0.9281	0.0183	0.1700	0.0000	2.1972	0.3333	0.3281	0.3177	1.2637	0.0000	2.9957	0.0371	0.0000	2.8390	3.5835	1.0000
1211.0000	2022.0000	0.0644	0.0315	0.0000	21.0651	0.3760	-0.0115	0.7096	0.0223	-0.0210	1.0000	2.0794	0.3750	0.3281	0.3177	1.2722	0.0000	3.0445	0.3192	0.0921	2.8156	3.3673	1.0000
1212.0000	2021.0000	0.0986	0.0318	0.0000	21.1769	0.1368	0.1215	0.6235	0.1020	0.3059	0.0000	1.9459	0.4286	0.3075	0.6784	1.2495	0.0000	2.7081	0.0229	0.2190	2.7700	1.0986	0.0000
1212.0000	2022.0000	0.1004	0.0345	0.0000	21.2392	0.1537	0.0530	0.4041	0.0323	-0.0940	0.0000	1.9459	0.4286	0.3075	0.6784	1.4451	0.0000	2.7726	0.1474	0.2190	2.7542	1.0986	0.0000
1215.0000	2021.0000	0.0193	0.0071	0.0000	21.0166	0.2891	0.0760	1.1094	0.0734	0.3489	0.0000	2.0794	0.3750	0.4604	0.1430	1.7491	0.0000	2.3026	0.3599	0.0051	2.7995	0.0000	0.0000
1215.0000	2022.0000	0.0332	0.0106	0.0000	21.1851	0.3315	0.0689	1.0169	0.1327	0.1686	0.0000	2.0794	0.3750	0.4603	0.0955	2.5193	0.0000	2.3979	0.5782	0.0057	2.7552	1.9459	1.0000
1216.0000	2021.0000	0.1053	0.0500	0.0000	21.2240	0.1812	0.1101	0.9459	0.0987	0.3069	0.0000	2.1972	0.3333	0.4526	0.4912	1.4330	0.0000	3.3322	0.0241	0.0000	2.7811	1.6094	1.0000
1216.0000	2022.0000	0.1060	0.0561	0.0000	21.3506	0.2145	0.0982	0.7835	0.1610	0.1463	0.0000	2.1972	0.3333	0.4526	0.4912	1.2626	0.0000	3.3673	0.1134	0.0000	2.7444	1.0986	0.0000
1217.0000	2021.0000	0.1289	0.0318	0.0000	21.5565	0.1648	0.2493	1.1361	0.1586	0.6502	0.0000	2.1972	0.3333	0.4237	0.2460	1.4875	0.0000	3.0910	0.0097	0.0677	2.6683	0.0000	0.0000
1217.0000	2022.0000	0.1424	0.0307	0.0000	21.7938	0.2886	0.0842	0.8055	0.0635	0.1097	0.0000	2.1972	0.3333	0.4237	0.2460	1.3111	0.0000	3.1355	0.2661	0.0685	2.5905	0.0000	0.0000
1218.0000	2021.0000	0.1397	0.0344	0.0000	21.6168	0.1730	0.0904	1.3892	0.0686	0.1594	0.0000	2.1972	0.3333	0.1733	0.2692	1.1949	0.0000	3.2189	0.0247	0.4287	2.6536	0.0000	0.0000
1218.0000	2022.0000	0.1554	0.0367	0.0000	21.7093	0.2309	0.0468	1.1882	0.0893	0.1077	0.0000	2.1972	0.3333	0.1733	0.2692	1.1306	0.0000	3.2581	0.0014	0.3795	2.6243	0.0000	0.0000
1219.0000	2021.0000	0.0230	0.0049	0.0000	20.6552	0.0819	0.0919	0.5864	0.0679	-0.0966	0.0000	1.9459	0.4286	0.4674	0.0782	1.4975	1.0000	3.4012	0.0507	0.0004	2.9385	1.7918	1.0000
1219.0000	2022.0000	0.0230	0.0034	0.0000	20.7413	0.0934	0.0937	0.5058	0.0967	0.1377	0.0000	1.9459	0.4286	0.4674	0.0624	2.0136	1.0000	3.4340	0.0622	0.0004	2.9182	1.6094	1.0000
1222.0000	2022.0000	0.0488	0.0217	0.0000	21.0564	0.1009	0.1489	0.8280	0.0883	-0.1077	0.0000	1.9459	0.4286	0.2806	0.4717	1.3810	0.0000	2.9444	0.0488	0.5294	2.8141	1.0986	0.0000
1223.0000	2022.0000	0.0673	0.0429	0.0000	21.3868	0.0876	0.1310	0.3696	0.0321	-0.0744	0.0000	1.9459	0.4286	0.3425	0.8126	1.2881	0.0000	2.4849	0.1484	0.6209	2.6979	1.6094	1.0000
1229.0000	2022.0000	0.1916	0.0915	0.0000	20.7066	0.0653	0.1233	0.2848	0.0864	-0.1698	0.0000	1.9459	0.4286	0.3382	0.5769	1.4486	0.0000	2.5649	0.0342	0.6309	2.8922	3.9318	1.0000
1231.0000	2022.0000	0.1610	0.0470	0.0000	20.9793	0.2847	0.0950	0.6527	0.0499	0.1646	0.0000	2.0794	0.3750	0.4237	0.2814	1.2593	0.0000	2.8332	0.0066	0.6700	2.8311	0.0000	0.0000
1234.0000	2022.0000	0.0961	0.0459	0.0000	20.8245	0.2016	0.0877	0.8467	0.1238	-0.1465	0.0000	1.6094	0.4000	0.4500	0.2250	1.3559	0.0000	3.4340	0.0438	0.2025	2.8967	1.0986	0.0000
1238.0000	2022.0000	0.1442	0.0358	0.0000	21.0524	0.2133	0.0433	1.0789	0.0328	0.1147	0.0000	1.9459	0.4286	0.5324	0.1254	1.3746	0.0000	3.2958	0.1126	0.0801	2.8293	1.3863	0.0000
1255.0000	2022.0000	0.1503	0.0672	0.0000	20.7232	0.2209	0.0856	0.4225	-0.0267	-0.0734	0.0000	2.1972	0.3333	0.3475	0.3345	1.4746	0.0000	2.7726	0.1514	0.1250	2.8963	1.0986	0.0000
1256.0000	2022.0000	0.1460	0.0532	0.0000	20.8599	0.0895	0.0890	0.4276	0.0805	-0.1381	0.0000	2.0794	0.3750	0.3209	0.8147	1.5853	0.0000	2.7726	0.0220	0.3338	2.8609	0.0000	0.0000
1259.0000	2022.0000	0.0724	0.0148	0.0000	20.6029	0.1646	0.0704	0.8976	0.0135	0.0026	0.0000	2.1972	0.3333	0.4719	0.3389	1.3625	0.0000	3.2189	0.0044	0.4719	2.9440	2.3026	1.0000
1268.0000	2022.0000	0.1141	0.0435	0.0000	20.9200	0.2313	0.0686	0.6204	-0.0923	0.0122	0.0000	2.0794	0.5000	0.2224	0.8750	1.3334	0.0000	2.9957	0.0096	0.5683	2.8538	0.0000	0.0000
1269.0000	2022.0000	0.0398	0.0315	0.0000	21.4200	0.4313	0.1584	0.9530	0.0015	0.6901	0.0000	2.1972	0.3333	0.3183	0.7718	2.5564	0.0000	2.4849	0.5186	0.0000	2.6875	1.3863	0.0000
1270.0000	2022.0000	0.4261	0.1558	0.0000	21.0724	0.0521	0.1224	0.2562	-0.0036	0.3169	0.0000	2.1972	0.3333	0.4722	0.1000	3.1648	0.0000	2.5649	0.3975	0.0000	2.7944	1.3863	0.0000
1283.0000	2022.0000	0.1708	0.0613	0.0000	22.3142	0.5414	0.0375	0.8259	0.0682	0.0565	0.0000	2.0794	0.3750	0.2166	0.2632	1.0976	0.0000	3.0445	0.1372	0.2166	2.3956	2.9444	1.0000
1288.0000	2021.0000	0.0801	0.0180	0.0000	21.5921	0.2576	0.0400	0.3692	0.0302	0.1404	0.0000	1.9459	0.4286	0.4790	0.2936	1.1132	0.0000	2.9444	0.0443	0.4847	2.6508	1.9459	1.0000
1288.0000	2022.0000	0.0876	0.0211	0.0000	21.6867	0.2973	0.0343	0.3654	0.0266	0.1606	0.0000	1.9459	0.4286	0.4790	0.2936	1.0707	0.0000	2.9957	0.2703	0.4838	2.6214	1.7918	1.0000
1296.0000	2021.0000	0.0721	0.0176	0.0000	21.3241	0.1583	0.0619	0.6049	0.0725	-0.0131	0.0000	1.9459	0.4286	0.2484	0.8217	1.4576	0.0000	3.2581	0.0441	0.4983	2.7481	0.0000	0.0000
1296.0000	2022.0000	0.0678	0.0149	0.0000	21.3573	0.1638	0.0396	0.5104	-0.0032	0.0143	0.0000	1.9459	0.4286	0.2484	0.8217	1.0892	0.0000	3.2958	0.0014	0.4964	2.7395	0.0000	0.0000
1300.0000	2022.0000	0.0838	0.0416	0.0000	20.9563	0.1356	0.0611	0.5277	0.0460	-0.5301	0.0000	1.9459	0.4286	0.4730	0.4126	1.5322	0.0000	2.9444	0.0016	0.0000	2.8419	2.3026	1.0000
1301.0000	2022.0000	0.0325	0.0222	0.0000	22.9059	0.4141	0.2056	0.7625	-0.0896	1.0470	0.0000	2.1972	0.3333	0.3670	0.2861	1.2858	0.0000	2.7081	0.0652	0.4149	2.1363	1.0986	0.0000
1309.0000	2022.0000	0.2800	0.0562	0.0000	21.4033	0.4469	0.0430	0.7633	-0.1614	0.1027	0.0000	1.9459	0.4286	0.4011	0.2505	1.3993	0.0000	2.7081	0.0506	0.4002	2.7017	2.1972	1.0000
1313.0000	2022.0000	0.0906	0.0236	0.0000	22.2380	0.3866	0.0280	1.7246	-0.0510	0.0545	0.0000	1.9459	0.4286	0.3780	0.6202	1.1190	0.0000	3.3673	0.0014	0.0015	2.4380	0.6931	0.0000
1318.0000	2022.0000	0.0792	0.0336	0.0000	21.0292	0.0613	0.1032	0.5428	0.1179	-0.0968	0.0000	1.9459	0.4286	0.5455	0.3333	1.7649	0.0000	2.7081	0.0083	0.0000	2.8123	0.0000	0.0000
1319.0000	2022.0000	0.1051	0.0417	0.0000	21.1286	0.2112	0.0597	0.6575	0.0489	-0.0071	0.0000	1.6094	0.4000	0.3502	0.6667	1.2796	0.0000	2.8904	0.0202	0.6645	2.7913	1.6094	1.0000
1322.0000	2022.0000	0.1146	0.0453	0.0000	23.0337	0.5294	0.0629	0.7972	0.0398	-0.1027	0.0000	2.1972	0.3333	0.4971	0.4333	1.0986	0.0000	2.3026	0.4306	0.2485	2.0631	4.0254	1.0000
1323.0000	2022.0000	0.0720	0.0272	0.0000	22.4833	0.2502	0.1375	1.1275	0.1114	-0.1031	0.0000	1.9459	0.4286	0.3750	0.4870	1.1530	0.0000	2.7726	0.2225	0.3750	2.3176	3.6889	1.0000
1332.0000	2022.0000	0.1156	0.0344	0.0000	21.8030	0.2787	0.1026	0.5204	-0.0046	0.1549	0.0000	1.9459	0.4286	0.5906	0.1349	1.2070	0.0000	3.6109	0.2065	0.7071	2.6064	0.0000	0.0000
1333.0000	2022.0000	0.1630	0.0301	0.0000	21.5264	0.3105	0.0733	0.7523	0.0029	0.0341	0.0000	1.9459	0.4286	0.4922	0.1111	1.2426	0.0000	2.1972	0.0377	0.5730	2.6423	0.0000	0.0000
1336.0000	2022.0000	0.2806	0.0522	0.0000	20.7764	0.2926	0.0680	0.5980	-0.0598	-0.0276	0.0000	2.1972	0.3333	0.2463	0.5789	1.2940	0.0000	2.8904	0.0014	0.5389	2.8875	1.3863	0.0000
1339.0000	2022.0000	0.2838	0.0550	0.0000	21.8269	0.3854	0.0500	1.2727	0.0529	0.1232	0.0000	1.6094	0.4000	0.4041	0.7635	1.2629	0.0000	2.4849	0.0351	0.7071	2.5530	4.1109	1.0000
1696.0000	2016.0000	0.0736	0.0223	0.0057	22.5640	0.3600	0.0556	0.7128	0.0122	0.0079	0.0000	2.1972	0.3333	0.2010	0.9009	1.8315	0.0000	3.3322	0.2972	0.0226	2.3070	0.0000	0.0000
1696.0000	2017.0000	0.0951	0.0301	0.2235	22.6592	0.3963	0.0509	0.7592	-0.0339	0.1013	0.0000	2.1972	0.3333	0.2010	0.9009	1.3431	0.0000	3.3673	0.2619	0.0244	2.2689	0.0000	0.0000
1696.0000	2018.0000	0.0920	0.0268	0.1078	22.8349	0.4489	0.0547	0.7620	0.0517	0.1524	0.0000	2.1972	0.3333	0.2010	0.9009	1.0413	0.0000	3.4012	0.2758	0.0275	2.1952	0.0000	0.0000
1696.0000	2019.0000	0.0928	0.0310	0.1320	22.8526	0.4380	0.0556	0.6711	0.0937	-0.0336	0.0000	2.1972	0.3333	0.2010	0.9009	1.1794	0.0000	3.4340	0.2556	0.0275	2.1888	0.0000	0.0000
1696.0000	2020.0000	0.0743	0.0270	0.0699	22.9966	0.4868	0.0699	0.8421	0.0675	0.3640	0.0000	2.1972	0.3333	0.2010	0.9009	1.3039	0.0000	3.4657	0.2489	0.0413	2.1263	1.0986	0.0000
1696.0000	2021.0000	0.0879	0.0238	0.0659	23.0093	0.4965	0.0533	0.9388	0.0642	0.2027	0.0000	2.1972	0.3333	0.2010	0.9009	1.2632	0.0000	3.4965	0.2487	0.0413	2.1219	1.6094	1.0000
1696.0000	2022.0000	0.1024	0.0352	0.0582	22.8788	0.4080	0.0439	0.8653	0.1548	-0.1282	0.0000	2.1972	0.3333	0.2010	0.9009	1.1498	0.0000	3.5264	0.2595	0.0274	2.1810	1.7918	1.0000
2001.0000	2017.0000	0.1569	0.0539	0.0000	23.6237	0.2303	0.1158	0.4214	0.0699	0.3277	0.0000	2.3979	0.3636	0.4855	0.0349	2.5925	0.0000	2.9444	0.6958	0.0168	1.8072	0.0000	0.0000
2001.0000	2019.0000	0.1799	0.0570	0.0000	24.0732	0.4070	0.0863	0.3022	0.0738	-0.1223	0.0000	2.3979	0.3636	0.4855	0.0462	2.1459	0.0000	3.0445	0.6593	0.0169	1.5766	0.0000	0.0000
2001.0000	2020.0000	0.1943	0.0529	0.0000	24.1539	0.3720	0.1200	0.3460	0.1011	0.3534	0.0000	2.3979	0.3636	0.4855	0.0552	2.6920	0.0000	3.0910	0.6332	0.0157	1.5345	0.0000	0.0000
2001.0000	2022.0000	0.2281	0.0539	0.0000	24.3679	0.3817	0.0997	0.4366	0.1140	0.0768	0.0000	2.3979	0.3636	0.4922	0.0441	1.8856	0.0000	3.1781	0.6293	0.0157	1.4187	0.6931	0.0000
2002.0000	2015.0000	0.0277	0.0017	0.2554	23.1770	0.6395	0.0505	0.3564	0.0285	0.1476	0.0000	1.9459	0.4286	0.4116	0.1793	1.7247	0.0000	2.7081	0.2992	0.0035	2.0137	1.3863	0.0000
2002.0000	2016.0000	0.0284	0.0130	0.8410	23.2679	0.6964	0.0662	0.4948	0.0497	0.6162	0.0000	2.1972	0.3333	0.4072	0.1780	1.9353	0.0000	2.7726	0.6620	0.0032	1.9737	3.0445	1.0000
2002.0000	2017.0000	0.0733	0.0252	0.7439	23.3862	0.5924	0.0748	0.4831	0.0607	0.0622	0.0000	2.1972	0.3333	0.3840	0.1768	1.6648	0.0000	2.8332	0.6214	0.0030	1.9197	3.4965	1.0000
2002.0000	2018.0000	0.0770	0.0308	0.4415	23.3724	0.5655	0.0430	0.4245	0.1011	-0.0758	0.0000	2.1972	0.3333	0.3650	0.1858	1.0913	0.0000	2.8904	0.5966	0.0025	1.9286	3.2958	1.0000
2002.0000	2019.0000	0.0922	0.0270	0.3258	23.5451	0.5642	0.0407	0.3425	0.0271	-0.1233	0.0000	2.1972	0.3333	0.3650	0.1858	1.2018	0.0000	2.9444	0.5773	0.0020	1.8465	3.4657	1.0000
2002.0000	2020.0000	0.1052	0.0290	0.0000	23.6084	0.5804	0.0473	0.3108	0.0356	0.0178	0.0000	2.1972	0.3333	0.1909	0.3548	1.0145	0.0000	2.9957	0.3736	0.0020	1.8169	3.2581	1.0000
2002.0000	2021.0000	0.1080	0.0275	0.0000	23.6067	0.4390	0.0478	0.3646	-0.0118	0.2093	0.0000	2.0794	0.3750	0.1154	0.4876	1.4963	0.0000	3.0445	0.2395	0.0017	1.8198	3.1781	1.0000
2002.0000	2022.0000	0.0919	0.0239	0.0000	23.6564	0.4506	0.0157	0.2631	-0.0024	-0.2607	0.0000	2.1972	0.3333	0.0889	0.4747	0.9891	0.0000	3.0910	0.2166	0.0001	1.7966	3.0910	1.0000
2003.0000	2019.0000	0.0832	0.0477	0.0000	21.9688	0.2700	0.0852	0.8221	0.1518	0.0077	0.0000	2.1972	0.3333	0.3069	0.2193	1.5162	0.0000	2.9957	0.4580	0.1960	2.5232	0.0000	0.0000
2003.0000	2020.0000	0.0882	0.0414	0.0000	21.9479	0.2387	0.1149	0.7259	0.1791	-0.0865	0.0000	2.1972	0.3333	0.2998	0.2193	1.6614	0.0000	3.0445	0.4609	0.1951	2.5327	0.0000	0.0000
2003.0000	2021.0000	0.0822	0.0413	0.0000	22.1193	0.3235	0.1197	0.9018	0.1571	0.3444	0.0000	2.1972	0.3333	0.2916	0.2193	2.5030	0.0000	3.0910	0.5367	0.1792	2.4719	0.6931	0.0000
2003.0000	2022.0000	0.0816	0.0417	0.0000	22.2863	0.3857	0.1106	0.8234	0.1665	0.0812	0.0000	2.1972	0.3333	0.2916	0.2193	2.3018	0.0000	3.1355	0.6273	0.1834	2.4101	0.6931	0.0000
2004.0000	2015.0000	0.1081	0.0399	0.0121	23.7044	0.4718	0.0395	0.3711	0.0174	0.2687	0.0000	2.4849	0.3333	0.1229	0.6241	1.5912	0.0000	2.7081	0.2458	0.2109	1.7569	1.0986	0.0000
2004.0000	2016.0000	0.1127	0.0350	0.0816	23.9108	0.5582	0.0278	0.3229	0.0211	0.1488	0.0000	2.4849	0.3333	0.1229	0.4681	1.2103	0.0000	2.7726	0.2596	0.1917	1.6525	1.3863	0.0000
2004.0000	2017.0000	0.0972	0.0300	0.1049	24.0937	0.5429	0.0223	0.3417	0.0203	0.2842	0.0000	2.4849	0.3333	0.1821	0.3161	1.0112	0.0000	2.8332	0.2740	0.1917	1.5571	2.1972	1.0000
2004.0000	2018.0000	0.0963	0.0338	0.0216	24.0024	0.5198	0.0294	0.3775	0.0719	0.1608	0.0000	2.1972	0.3333	0.1427	0.4031	0.8847	0.0000	2.8904	0.2280	0.1121	1.6086	2.3026	1.0000
2004.0000	2019.0000	0.0930	0.0289	0.0120	24.0055	0.5028	0.0350	0.3788	0.0782	-0.0456	0.0000	2.1972	0.3333	0.1871	0.3161	0.8812	0.0000	2.9444	0.2444	0.1081	1.6090	1.6094	1.0000
2004.0000	2020.0000	0.0920	0.0300	0.0046	24.0635	0.4992	0.0326	0.3965	0.0841	0.0778	0.0000	2.0794	0.3750	0.1871	0.3161	0.8969	0.0000	2.9957	0.2402	0.0863	1.5799	1.6094	1.0000
2004.0000	2021.0000	0.0971	0.0271	0.0169	24.1259	0.4733	0.0317	0.4242	0.0423	0.1363	0.0000	1.7918	0.3333	0.1871	0.3161	0.9539	0.0000	3.0445	0.2380	0.0675	1.5480	1.9459	1.0000
2004.0000	2022.0000	0.1008	0.0308	0.0538	24.1253	0.4488	0.0375	0.4406	0.0802	0.0707	0.0000	1.7918	0.3333	0.1871	0.3161	0.8032	0.0000	3.0910	0.2302	0.0657	1.5502	1.6094	1.0000
2005.0000	2015.0000	0.0771	0.0656	0.6809	23.3209	0.5539	0.0011	0.3418	0.0352	0.0846	0.0000	2.1972	0.3333	0.2258	0.4122	1.5080	0.0000	2.9957	0.2399	0.0246	1.9575	1.6094	1.0000
2005.0000	2016.0000	0.0752	0.0636	0.6967	23.3282	0.5696	0.0021	0.3004	0.0905	-0.1013	0.0000	2.1972	0.3333	0.2094	0.4447	1.1362	0.0000	3.0445	0.1970	0.0246	1.9560	2.1972	1.0000
2005.0000	2017.0000	0.0752	0.0602	0.5252	23.3583	0.5374	-0.0703	0.3060	0.0362	0.0378	1.0000	2.1972	0.3333	0.1657	0.4447	1.0640	0.0000	3.0910	0.2982	0.0195	1.9434	2.3026	1.0000
2005.0000	2018.0000	0.0763	0.0579	0.2791	23.0691	0.4439	-0.3324	0.3282	0.0953	-0.0480	1.0000	2.1972	0.3333	0.1602	0.4597	0.8274	0.0000	3.1355	0.4407	0.0195	2.0804	1.9459	1.0000
2006.0000	2017.0000	0.1331	0.0387	0.0000	21.3011	0.4238	0.0554	0.5588	-0.0314	0.3625	0.0000	2.1972	0.3333	0.3016	0.1786	2.2574	0.0000	2.8904	0.3183	0.0000	2.7404	2.1972	1.0000
2006.0000	2019.0000	0.1381	0.0532	0.0000	21.2641	0.4659	-0.0673	0.4754	-0.0123	-0.1384	1.0000	2.1972	0.3333	0.3116	0.1728	1.7010	0.0000	2.9957	0.3328	0.0000	2.7558	2.7081	1.0000
2006.0000	2020.0000	0.1378	0.0580	0.0000	21.4513	0.5337	0.0213	0.5648	0.0995	0.2363	0.0000	2.0794	0.3750	0.3116	0.1728	1.7469	0.0000	3.0445	0.3280	0.0000	2.7001	2.7081	1.0000
2006.0000	2021.0000	0.1315	0.0564	0.0000	21.6443	0.5723	0.0452	0.7543	0.0596	0.6155	0.0000	2.1972	0.3333	0.3116	0.1407	5.4431	0.0000	3.0910	0.4635	0.0000	2.6394	2.1972	1.0000
2006.0000	2022.0000	0.1466	0.0460	0.0000	21.6740	0.4671	0.1173	0.9245	0.1235	0.3637	0.0000	2.1972	0.3333	0.3116	0.1171	4.8647	0.0000	3.1355	0.4937	0.0000	2.6313	1.6094	1.0000
2007.0000	2017.0000	0.1722	0.0552	0.0096	22.3756	0.0723	0.1629	0.4799	0.0340	0.2241	0.0000	1.9459	0.4286	0.1794	0.8432	4.3331	0.0000	3.2581	0.5228	0.1827	2.3800	0.0000	0.0000
2007.0000	2018.0000	0.2439	0.0481	0.0534	22.5940	0.1110	0.2065	0.5493	0.1991	0.3584	0.0000	1.9459	0.4286	0.1796	0.8427	4.2870	0.0000	3.2958	0.6152	0.1830	2.2932	0.0000	0.0000
2007.0000	2019.0000	0.2681	0.0400	0.0306	22.7492	0.0922	0.1959	0.5257	0.1797	0.1502	0.0000	1.9459	0.4286	0.1786	0.8427	5.8003	0.0000	3.3322	0.6254	0.1841	2.2294	0.0000	0.0000
2007.0000	2020.0000	0.2283	0.0435	0.0253	23.0297	0.1931	0.2093	0.5701	0.1320	0.3576	0.0000	1.9459	0.4286	0.1785	0.8427	6.9003	0.0000	3.3673	0.5311	0.1837	2.1075	0.0000	0.0000
2007.0000	2021.0000	0.2395	0.0578	0.0115	23.1688	0.2144	0.1348	0.4112	0.1242	-0.1169	0.0000	1.9459	0.4286	0.1790	0.8405	4.2893	0.0000	3.4012	0.5114	0.1841	2.0452	0.0000	0.0000
2007.0000	2022.0000	0.2195	0.0700	0.0052	23.4139	0.1717	0.0950	0.3438	0.0649	0.0182	0.0000	2.1972	0.3333	0.1790	0.8405	2.7013	0.0000	3.4340	0.4607	0.1832	1.9304	0.0000	0.0000
2008.0000	2015.0000	0.2774	0.0766	0.0235	22.7491	0.3522	0.1010	0.7561	0.0711	0.0039	0.0000	2.3979	0.3636	0.1770	0.5118	3.7710	0.0000	2.7081	0.3235	0.0945	2.2044	1.0986	0.0000
2008.0000	2016.0000	0.3086	0.0841	0.0217	23.0621	0.4649	0.0840	0.7753	0.0768	0.2455	0.0000	2.1972	0.4444	0.1764	0.5118	2.6641	0.0000	2.7726	0.4177	0.0927	2.0690	0.6931	0.0000
2008.0000	2017.0000	0.3182	0.0736	0.0000	23.3697	0.4835	0.1398	0.9447	0.1399	0.6612	0.0000	2.1972	0.4444	0.1546	0.5840	3.9974	0.0000	2.8332	0.4758	0.0922	1.9277	0.6931	0.0000
2008.0000	2019.0000	0.3484	0.1095	0.0318	23.6077	0.4927	0.0334	0.5192	0.1187	-0.1330	0.0000	1.9459	0.4286	0.1519	0.5944	2.7484	0.0000	2.9444	0.5044	0.0918	1.8153	1.6094	1.0000
2008.0000	2020.0000	0.3404	0.1078	0.0538	23.7841	0.5269	0.0506	0.6087	0.0886	0.2489	0.0000	1.9459	0.4286	0.1522	0.9961	2.5499	0.0000	2.9957	0.5453	0.0912	1.7276	2.3979	1.0000
2008.0000	2021.0000	0.3406	0.0879	0.0291	24.0258	0.5564	0.0857	0.6731	0.0483	0.3676	0.0000	2.3979	0.3636	0.1701	0.8911	2.5617	0.0000	3.0445	0.5671	0.0910	1.6022	2.3026	1.0000
2008.0000	2022.0000	0.3560	0.1091	0.0146	24.1862	0.5169	0.0434	0.5064	0.0204	-0.0840	0.0000	2.3979	0.3636	0.1538	0.9032	1.3374	0.0000	3.0910	0.3861	0.0923	1.5168	2.7081	1.0000
2009.0000	2015.0000	0.1367	0.0242	0.6671	22.2475	0.5646	0.0273	0.4930	0.1553	0.2210	0.0000	2.1972	0.3333	0.1553	0.7105	1.8726	0.0000	2.7726	0.2317	0.2142	2.4105	2.0794	1.0000
2009.0000	2016.0000	0.0954	0.0335	0.5169	22.2956	0.5510	0.0210	0.5179	0.0067	0.1205	0.0000	2.1972	0.3333	0.1684	0.6454	1.4765	0.0000	2.8332	0.1722	0.2118	2.3944	2.4849	1.0000
2009.0000	2017.0000	0.1248	0.0374	0.4139	22.3950	0.5827	0.0184	0.4849	0.0048	0.0088	0.0000	2.1972	0.3333	0.1684	0.6499	1.5747	0.0000	2.8904	0.2323	0.2118	2.3576	2.3979	1.0000
2009.0000	2018.0000	0.1124	0.0388	0.3025	22.5215	0.5854	0.0248	0.6167	0.0605	0.4249	0.0000	2.0794	0.3750	0.1684	0.6797	1.0389	0.0000	2.9444	0.2347	0.0000	2.3089	1.7918	1.0000
2009.0000	2019.0000	0.1303	0.0451	0.2464	22.4928	0.6429	0.0099	0.5304	0.0333	-0.0985	0.0000	2.1972	0.3333	0.1684	0.6806	1.1060	0.0000	2.9957	0.1460	0.0000	2.3226	2.3026	1.0000
2009.0000	2020.0000	0.1376	0.0492	0.1658	22.5019	0.6482	0.0147	0.6094	0.0260	0.1377	0.0000	2.1972	0.3333	0.1684	0.6806	1.2816	0.0000	3.0445	0.1440	0.0021	2.3209	2.8332	1.0000
2009.0000	2021.0000	0.1353	0.0611	0.1376	22.5516	0.6467	0.0230	0.6222	0.0147	0.0519	0.0000	2.1972	0.3333	0.1645	0.6806	2.0917	0.0000	3.0910	0.2890	0.0149	2.3025	2.3026	1.0000
2009.0000	2022.0000	0.1218	0.0480	0.1602	22.7058	0.6830	0.0287	0.6454	-0.0546	0.1516	0.0000	2.1972	0.3333	0.1639	0.6806	1.4158	0.0000	3.1355	0.1508	0.0143	2.2400	2.0794	1.0000
2010.0000	2017.0000	0.1719	0.0119	0.0000	23.9046	0.4807	0.0262	0.9330	-0.0437	1.3529	0.0000	2.1972	0.3333	0.6056	0.0883	1.2116	0.0000	2.8332	0.5100	0.0308	1.6582	3.5553	1.0000
2011.0000	2016.0000	0.0557	0.0375	0.0233	23.1896	0.6158	0.0073	0.5269	0.0097	-0.0049	0.0000	2.1972	0.3333	0.2948	0.3294	1.3268	0.0000	2.7726	0.5173	0.0034	2.0104	1.0986	0.0000
2011.0000	2017.0000	0.0527	0.0321	0.0656	23.3530	0.6795	0.0064	0.6456	0.0200	0.4200	0.0000	2.1972	0.3333	0.2948	0.3294	1.1935	0.0000	2.8332	0.4716	0.0034	1.9357	0.0000	0.0000
2011.0000	2018.0000	0.0571	0.0371	0.0088	23.0535	0.7935	-0.1911	0.7785	0.0166	0.1355	1.0000	2.1972	0.3333	0.2948	0.3294	1.1568	0.0000	2.8904	0.4662	0.0028	2.0777	0.0000	0.0000
2011.0000	2019.0000	0.0503	0.0417	0.0000	22.8864	0.7460	0.0024	0.9594	0.0729	-0.0315	0.0000	2.1972	0.3333	0.2948	0.3294	1.2565	0.0000	2.9444	0.4808	0.0015	2.1544	0.6931	0.0000
2011.0000	2020.0000	0.0490	0.0401	0.0000	22.8637	0.8499	-0.1202	0.8581	0.0514	-0.1893	1.0000	2.1972	0.3333	0.2948	0.3294	1.2757	0.0000	2.9957	0.4589	0.0014	2.1664	0.6931	0.0000
2011.0000	2021.0000	0.0470	0.0376	0.0000	22.8348	0.8020	0.0472	1.1736	0.0627	0.3328	0.0000	2.1972	0.3333	0.2948	0.3294	2.3216	0.0000	3.0445	0.5959	0.0014	2.1809	1.3863	0.0000
2011.0000	2022.0000	0.0581	0.0384	0.0000	22.8218	0.5656	0.1019	1.2359	0.1558	0.0312	0.0000	2.1972	0.3333	0.2559	0.3294	2.0971	0.0000	3.0910	0.6228	0.0011	2.1885	1.0986	0.0000
2012.0000	2017.0000	0.1850	0.0687	0.0000	21.2984	0.2700	0.0237	0.5833	0.0349	0.0910	0.0000	2.1972	0.3333	0.1759	0.2345	2.9746	0.0000	2.9957	0.2563	0.0000	2.7454	0.0000	0.0000
2012.0000	2019.0000	0.2323	0.0696	0.0000	21.3339	0.2381	0.0372	0.6222	0.0697	0.0213	0.0000	2.0794	0.3750	0.1759	0.2345	1.6813	0.0000	3.0910	0.2243	0.0000	2.7384	1.0986	0.0000
2012.0000	2020.0000	0.2129	0.0701	0.0000	21.5288	0.2994	0.0825	0.7600	0.0380	0.3453	0.0000	2.0794	0.3750	0.1759	0.2345	1.4205	0.0000	3.1355	0.2179	0.0031	2.6790	3.8286	1.0000
2012.0000	2021.0000	0.1803	0.0634	0.0000	21.6049	0.2552	0.0644	0.7865	0.0796	0.1803	0.0000	2.1972	0.3333	0.1759	0.4215	1.4064	0.0000	3.1781	0.2538	0.0031	2.6559	2.7081	1.0000
2012.0000	2022.0000	0.1647	0.0689	0.0000	21.5566	0.2550	0.0324	0.5903	0.0949	-0.2393	0.0000	1.9459	0.4286	0.1450	0.5113	1.3192	0.0000	3.2189	0.2667	0.0031	2.6734	0.0000	0.0000
2014.0000	2017.0000	0.1428	0.0512	0.0000	21.5993	0.2519	0.0903	0.8586	0.1155	0.0546	0.0000	2.6391	0.3571	0.3170	0.4006	1.8948	0.0000	3.2581	0.7017	0.0065	2.6610	1.0986	0.0000
2014.0000	2018.0000	0.1473	0.0427	0.0000	21.6542	0.2616	0.0934	0.9446	0.1277	0.1613	0.0000	2.6391	0.3571	0.3170	0.4006	1.5444	0.0000	3.2958	0.6869	0.0065	2.6443	1.3863	0.0000
2014.0000	2019.0000	0.1498	0.0406	0.0000	21.6577	0.2556	0.1080	1.0230	0.1683	0.1147	0.0000	2.6391	0.3571	0.3170	0.7098	2.1720	0.0000	3.3322	0.7243	0.0069	2.6446	1.3863	0.0000
2014.0000	2020.0000	0.1489	0.0412	0.0000	21.8066	0.3124	0.1123	0.9954	0.1857	0.0530	0.0000	2.6391	0.3571	0.3106	0.7098	1.9941	0.0000	3.3673	0.7349	0.0197	2.5954	1.3863	0.0000
2014.0000	2021.0000	0.1497	0.0401	0.0000	21.8251	0.2785	0.1077	1.0139	0.0984	0.1045	0.0000	2.5649	0.3571	0.3106	0.7098	1.7296	0.0000	3.4012	0.7034	0.0197	2.5903	1.3863	0.0000
2014.0000	2022.0000	0.1585	0.0409	0.0000	21.9966	0.3493	0.1121	1.0039	0.1521	0.0927	0.0000	2.5649	0.3571	0.3128	0.7098	1.7138	0.0000	3.4340	0.7272	0.0212	2.5307	1.3863	0.0000
2017.0000	2017.0000	0.2867	0.1000	0.0000	21.1625	0.3909	0.0238	0.7575	0.0613	-0.2051	0.0000	2.3979	0.4545	0.2913	0.5389	2.3294	1.0000	2.9957	0.4661	0.0046	2.7857	3.6889	1.0000
2017.0000	2019.0000	0.2907	0.0871	0.0000	21.4641	0.3329	0.0212	0.6293	0.0861	0.0226	0.0000	2.1972	0.3333	0.2938	0.5074	3.4977	1.0000	3.0910	0.4595	0.0040	2.6979	3.8501	1.0000
2017.0000	2020.0000	0.3182	0.0965	0.0000	21.4562	0.3186	0.0176	0.5086	0.0650	-0.0984	0.0000	2.1972	0.3333	0.2938	0.5049	2.2755	1.0000	3.1355	0.4611	0.0038	2.7022	3.6109	1.0000
2017.0000	2021.0000	0.2584	0.0958	0.0000	21.5500	0.3664	0.0207	0.4912	0.0961	0.0092	0.0000	2.1972	0.3333	0.2938	0.5049	3.3234	1.0000	3.1781	0.4717	0.0033	2.6738	3.7377	1.0000
2017.0000	2022.0000	0.2854	0.0884	0.0000	21.7814	0.4687	0.0392	0.4977	0.0947	0.1988	0.0000	2.1972	0.3333	0.2938	0.5049	2.5027	1.0000	3.2189	0.4685	0.0011	2.5981	3.7377	1.0000
2019.0000	2015.0000	0.0429	0.0169	0.0142	22.2377	0.3665	0.0919	0.6179	0.0884	0.4451	0.0000	1.9459	0.4286	0.4735	0.2491	2.3985	0.0000	2.7726	0.2157	0.6739	2.4143	0.0000	0.0000
2019.0000	2016.0000	0.1656	0.0772	0.6110	22.6668	0.4415	0.1185	0.6079	0.1226	0.4393	0.0000	2.1972	0.3333	0.4735	0.0715	1.9413	0.0000	2.8332	0.2106	0.5689	2.2443	0.0000	0.0000
2019.0000	2017.0000	0.1741	0.1018	0.6828	22.8943	0.2265	0.1607	0.5553	0.1292	0.2479	0.0000	2.1972	0.3333	0.4318	0.0407	2.2878	0.0000	2.8904	0.1703	0.5101	2.1487	0.0000	0.0000
2019.0000	2018.0000	0.1849	0.1340	0.7308	23.0031	0.2954	0.0748	0.4996	0.1198	0.0591	0.0000	2.1972	0.3333	0.4318	0.0407	1.4150	0.0000	2.9444	0.1639	0.5074	2.1026	0.0000	0.0000
2019.0000	2019.0000	0.1744	0.0959	0.5535	23.1271	0.2932	0.0838	0.4978	0.0847	0.1198	0.0000	2.0794	0.3750	0.4214	0.0407	1.7267	0.0000	2.9957	0.1548	0.4987	2.0482	0.0000	0.0000
2019.0000	2020.0000	0.1778	0.1109	0.6001	23.1775	0.2498	0.0821	0.4757	0.0953	0.0412	0.0000	2.0794	0.3750	0.4022	0.0616	1.8396	0.0000	3.0445	0.1649	0.4753	2.0269	1.3863	0.0000
2019.0000	2021.0000	0.1930	0.1187	0.6359	23.2218	0.2787	0.0204	0.3705	0.0248	-0.1836	0.0000	2.0794	0.3750	0.4023	0.0361	1.7344	0.0000	3.0910	0.1199	0.4746	2.0081	0.0000	0.0000
2019.0000	2022.0000	0.1957	0.1356	0.6066	23.2525	0.2708	0.0103	0.3106	0.0376	-0.1298	0.0000	2.0794	0.3750	0.4050	0.0367	1.3252	0.0000	3.1355	0.0915	0.4775	1.9955	0.6931	0.0000
2020.0000	2017.0000	0.2166	0.0740	0.0000	22.3133	0.1914	0.0652	0.5416	0.0785	0.1832	0.0000	2.0794	0.3750	0.2011	0.3794	1.6054	0.0000	2.8332	0.2987	0.2111	2.3875	0.0000	0.0000
2020.0000	2019.0000	0.1560	0.0697	0.0000	22.4505	0.3403	0.0981	0.6853	0.0952	0.2388	0.0000	2.1972	0.3333	0.2056	0.3770	1.5866	0.0000	2.9444	0.2122	0.2115	2.3377	0.0000	0.0000
2020.0000	2020.0000	0.1445	0.0796	0.0000	22.4578	0.3059	0.1157	0.5771	0.0906	-0.1066	0.0000	2.1972	0.3333	0.2112	0.3770	1.4550	0.0000	2.9957	0.1880	0.2159	2.3368	0.0000	0.0000
2020.0000	2021.0000	0.1398	0.0987	0.0000	22.5820	0.2459	0.1018	0.5522	0.0569	0.0239	0.0000	2.1972	0.3333	0.1975	0.7548	1.4551	0.0000	3.0445	0.2079	0.2019	2.2881	0.0000	0.0000
2020.0000	2022.0000	0.1550	0.0971	0.0000	22.7197	0.2975	0.0960	0.5435	0.1162	0.1331	0.0000	2.1972	0.3333	0.2077	0.7548	1.5504	0.0000	3.0910	0.3380	0.2122	2.2323	0.0000	0.0000
2021.0000	2017.0000	0.1205	0.0311	0.0000	21.2873	0.4623	-0.0540	0.5722	0.0242	0.5560	1.0000	1.7918	0.3333	0.1745	0.9413	2.1448	0.0000	3.1781	0.3714	0.0001	2.7561	0.6931	0.0000
2022.0000	2015.0000	0.1473	0.0534	0.4692	21.4516	0.1670	0.1199	0.6603	0.1083	-0.0510	0.0000	1.7918	0.5000	0.1870	0.3815	5.7219	0.0000	2.8904	0.2022	0.0713	2.6938	0.0000	0.0000
2022.0000	2016.0000	0.1668	0.0503	0.4985	21.5662	0.1818	0.1050	0.6356	0.1211	0.2084	0.0000	1.7918	0.5000	0.1870	0.3815	3.6658	0.0000	2.9444	0.2119	0.0713	2.6592	0.0000	0.0000
2022.0000	2017.0000	0.1437	0.0430	0.5128	21.7223	0.2344	0.0879	0.6327	0.0481	0.1414	0.0000	1.9459	0.5714	0.1870	0.3815	2.6675	0.0000	2.9957	0.2611	0.0000	2.6094	0.0000	0.0000
2022.0000	2018.0000	0.1283	0.0453	0.5318	21.9771	0.3065	0.0794	0.6400	0.0362	0.2485	0.0000	1.9459	0.5714	0.1861	0.3815	1.6822	0.0000	3.0445	0.3228	0.0031	2.5222	1.0986	0.0000
2022.0000	2019.0000	0.1178	0.0514	0.4707	22.0329	0.2738	0.0759	0.6699	0.0672	0.2132	0.0000	1.7918	0.5000	0.1863	0.3815	1.8932	0.0000	3.0910	0.2896	0.0024	2.5038	1.7918	1.0000
2022.0000	2020.0000	0.1500	0.0417	0.3502	22.5112	0.3477	0.2359	0.8584	0.2287	0.7211	0.0000	2.0794	0.5000	0.1864	0.2257	1.6736	0.0000	3.1355	0.2589	0.0004	2.3208	1.9459	1.0000
2022.0000	2021.0000	0.1630	0.0434	0.2954	22.6628	0.2622	0.2094	0.7507	0.1552	0.1682	0.0000	1.9459	0.5714	0.1864	0.1924	1.3594	0.0000	3.1781	0.3078	0.0003	2.2598	1.0986	0.0000
2023.0000	2016.0000	0.2355	0.1891	0.6076	22.5025	0.3023	0.0065	0.0945	0.0087	0.1545	0.0000	2.1972	0.4444	0.1718	0.4000	1.9321	0.0000	2.8332	0.2161	0.1718	2.3122	0.6931	0.0000
2023.0000	2017.0000	0.1542	0.5825	0.9064	22.5552	0.3649	0.0030	0.0832	0.0054	-0.1388	0.0000	2.1972	0.4444	0.1718	0.4000	1.5349	0.0000	2.8904	0.1347	0.1718	2.2930	1.3863	0.0000
2023.0000	2018.0000	0.1792	0.3760	0.8236	22.5467	0.3648	0.0071	0.0829	0.0334	0.2102	0.0000	2.1972	0.4444	0.1718	0.4000	1.5484	0.0000	2.9444	0.0852	0.1718	2.2986	2.1972	1.0000
2023.0000	2019.0000	0.2363	0.2622	0.7972	22.6794	0.4340	0.0081	0.1218	0.0438	0.5668	0.0000	2.1972	0.3333	0.1718	0.3423	1.6302	0.0000	2.9957	0.0656	0.1718	2.2455	1.9459	1.0000
2023.0000	2020.0000	0.2528	0.1988	0.7343	22.7111	0.4584	0.0010	0.1342	0.0322	0.1934	0.0000	2.0794	0.3750	0.1288	0.6507	2.0040	0.0000	3.0445	0.1312	0.1288	2.2341	2.0794	1.0000
2023.0000	2021.0000	0.2087	0.1325	0.4626	22.6281	0.3921	0.0989	0.1200	0.0473	-0.1279	0.0000	2.0794	0.3750	0.1288	0.6507	1.8358	0.0000	3.0910	0.1252	0.1288	2.2708	1.9459	1.0000
2023.0000	2022.0000	0.2250	0.0646	0.0419	22.6746	0.4022	0.0003	0.1322	0.0679	0.0819	0.0000	2.0794	0.3750	0.1288	0.6507	1.2539	0.0000	3.1355	0.1191	0.0000	2.2531	0.6931	0.0000
2025.0000	2017.0000	0.1577	0.0908	0.0000	22.2031	0.3557	0.0852	0.6444	0.0423	0.1577	0.0000	2.1972	0.3333	0.4165	0.0924	2.5599	1.0000	2.8332	0.6434	0.0003	2.4300	1.7918	1.0000
2025.0000	2019.0000	0.2279	0.1070	0.0000	22.4450	0.3426	0.0889	0.6851	0.0474	0.2469	0.0000	2.1972	0.3333	0.4165	0.0924	2.3799	1.0000	2.9444	0.6488	0.0003	2.3399	2.6391	1.0000
2025.0000	2020.0000	0.2528	0.1015	0.0000	22.5878	0.3616	0.0845	0.7003	0.0104	0.1938	0.0000	2.0794	0.3750	0.4165	0.0924	4.6939	1.0000	2.9957	0.7570	0.0003	2.2837	2.7081	1.0000
2025.0000	2021.0000	0.2743	0.1000	0.0000	22.9434	0.3454	0.0721	0.6433	0.0905	0.1943	0.0000	2.1972	0.3333	0.3947	0.0924	4.2897	1.0000	3.0445	0.7374	0.0003	2.1332	2.9444	1.0000
2025.0000	2022.0000	0.2925	0.1038	0.0000	23.0227	0.3402	0.0675	0.6241	0.0179	0.1949	0.0000	2.0794	0.3750	0.3847	0.0948	3.3480	1.0000	3.0910	0.7331	0.0003	2.0996	3.0445	1.0000
2026.0000	2016.0000	0.1581	0.0389	0.0000	21.7423	0.1884	0.0429	0.4887	0.0086	0.4253	0.0000	2.1972	0.3333	0.2507	0.2376	1.7921	0.0000	2.9444	0.6045	0.0549	2.6005	1.0986	0.0000
2026.0000	2017.0000	0.1506	0.0427	0.0000	21.8043	0.2030	0.0433	0.5139	0.0336	0.2447	0.0000	2.1972	0.3333	0.2795	0.2131	1.3069	0.0000	2.9957	0.4595	0.0549	2.5813	1.3863	0.0000
2026.0000	2019.0000	0.1909	0.0490	0.0000	21.7816	0.1907	-0.0406	0.5289	0.0765	-0.0523	1.0000	2.1972	0.3333	0.3400	0.1752	0.9517	0.0000	3.0910	0.4177	0.0000	2.5930	2.3979	1.0000
2026.0000	2020.0000	0.1701	0.0422	0.0000	21.8944	0.2009	0.0836	0.7090	0.0932	0.3745	0.0000	2.1972	0.3333	0.3375	0.1752	1.6965	0.0000	3.1355	0.4681	0.0003	2.5554	2.9444	1.0000
2026.0000	2021.0000	0.1658	0.0482	0.0000	22.3051	0.3573	0.0984	0.8183	0.0908	0.5287	0.0000	2.1972	0.3333	0.3638	0.0945	1.9845	0.0000	3.1781	0.4394	0.0003	2.4045	2.6391	1.0000
2026.0000	2022.0000	0.1724	0.0568	0.0000	22.3425	0.3449	0.0460	0.4978	0.0541	-0.2546	0.0000	2.1972	0.3333	0.3604	0.0567	1.1731	0.0000	3.2189	0.3498	0.0001	2.3915	2.3026	1.0000
2028.0000	2017.0000	0.1321	0.0801	0.0000	22.6387	0.3357	0.0419	0.6785	0.0715	0.0207	0.0000	1.9459	0.4286	0.1799	0.7339	1.8462	0.0000	2.8904	0.1830	0.3151	2.2584	1.0986	0.0000
2028.0000	2019.0000	0.1040	0.0607	0.0000	22.9031	0.4123	0.0701	0.7769	0.0940	0.3274	0.0000	1.9459	0.4286	0.1729	0.7332	1.4602	0.0000	2.9957	0.3474	0.3027	2.1491	1.0986	0.0000
2028.0000	2020.0000	0.1055	0.0577	0.0000	23.1280	0.3941	0.0998	0.7402	0.0738	0.1556	0.0000	1.6094	0.5714	0.1723	0.7332	1.6000	0.0000	3.0445	0.1403	0.2991	2.0498	1.0986	0.0000
2028.0000	2022.0000	0.1388	0.0639	0.0000	23.4776	0.3994	0.0869	0.7114	0.0671	0.2118	0.0000	1.9459	0.4286	0.1707	0.7332	1.9874	0.0000	3.1355	0.3891	0.2966	1.8874	1.3863	0.0000
2029.0000	2015.0000	0.0519	0.0327	0.0769	22.7244	0.3147	0.0391	0.3474	0.0866	0.0399	0.0000	2.1972	0.4444	0.3429	0.2516	1.7099	0.0000	2.7081	0.5100	0.0021	2.2149	2.7081	1.0000
2029.0000	2016.0000	0.0553	0.0280	0.0702	22.7926	0.3363	0.0362	0.3447	0.0744	0.0616	0.0000	2.1972	0.4444	0.3429	0.2516	1.3099	0.0000	2.7726	0.5668	0.0003	2.1883	3.0910	1.0000
2029.0000	2017.0000	0.0500	0.0234	0.0690	22.8730	0.3559	0.0416	0.3739	0.0758	0.1687	0.0000	2.1972	0.4444	0.3429	0.2516	1.0831	0.0000	2.8332	0.5606	0.0003	2.1558	2.8904	1.0000
2029.0000	2018.0000	0.0477	0.0150	0.1147	22.8741	0.3246	0.0425	0.4095	0.0355	0.1401	0.0000	2.1972	0.4444	0.3429	0.1938	0.8718	0.0000	2.8904	0.6032	0.0201	2.1576	3.0445	1.0000
2029.0000	2019.0000	0.0557	0.0169	0.0974	22.9459	0.3438	0.0397	0.4066	0.0355	0.0302	0.0000	2.1972	0.4444	0.3429	0.1458	0.8276	0.0000	2.9444	0.5071	0.0366	2.1281	3.2958	1.0000
2029.0000	2020.0000	0.0722	0.0192	0.0908	22.9517	0.3488	0.0254	0.3597	0.0626	-0.0808	0.0000	2.1972	0.4444	0.3429	0.0950	0.8024	0.0000	2.9957	0.5272	0.0564	2.1276	3.3322	1.0000
2029.0000	2021.0000	0.0848	0.0230	0.0382	23.0642	0.4104	0.0278	0.3572	0.0524	0.0552	0.0000	2.1972	0.4444	0.3429	0.1435	0.8657	0.0000	3.0445	0.4584	0.0564	2.0790	3.2581	1.0000
2029.0000	2022.0000	0.0860	0.0246	0.0429	23.1257	0.4315	0.0180	0.3011	0.0219	-0.0813	0.0000	2.1972	0.4444	0.3429	0.1389	0.8184	0.0000	3.0910	0.4220	0.0564	2.0527	2.7081	1.0000
2030.0000	2015.0000	0.2184	0.0771	0.3500	21.8357	0.3623	0.0508	0.6366	-0.0019	0.3574	0.0000	2.0794	0.3750	0.1663	0.9020	8.9352	0.0000	2.7081	0.5055	0.0482	2.5589	1.0986	0.0000
2030.0000	2016.0000	0.2496	0.0938	0.4539	22.1439	0.3832	0.0379	0.4480	-0.0921	0.0910	0.0000	2.1972	0.3333	0.1663	0.9020	4.3007	0.0000	2.7726	0.4376	0.0562	2.4499	2.6391	1.0000
2030.0000	2017.0000	0.2779	0.1070	0.4291	22.2584	0.4309	0.0219	0.3513	-0.0474	-0.0411	0.0000	2.1972	0.3333	0.1663	0.9020	3.2343	0.0000	2.8332	0.4406	0.0562	2.4088	2.1972	1.0000
2030.0000	2018.0000	0.2589	0.0834	0.3901	22.0216	0.3993	0.0208	0.3561	0.1071	-0.0413	0.0000	2.1972	0.3333	0.1663	0.9020	2.5430	0.0000	2.8904	0.4406	0.0562	2.4999	2.4849	1.0000
2030.0000	2019.0000	0.3295	0.1307	0.4258	21.9935	0.4139	-0.0131	0.3040	0.0261	-0.2573	1.0000	2.1972	0.3333	0.1663	0.9020	2.9325	0.0000	2.9444	0.4359	0.0316	2.5123	2.0794	1.0000
2030.0000	2020.0000	0.3315	0.0444	0.2962	22.6254	0.3262	0.2442	1.0410	0.2542	1.7399	0.0000	2.1972	0.3333	0.1663	0.9020	4.7263	1.0000	2.9957	0.4095	0.0307	2.2682	1.9459	1.0000
2030.0000	2021.0000	0.2912	0.0824	0.2706	23.0589	0.2589	0.2552	0.8997	0.2462	0.4349	0.0000	2.1972	0.3333	0.1663	0.8720	2.9370	1.0000	3.0445	0.3940	0.0300	2.0813	1.9459	1.0000
2030.0000	2022.0000	0.2779	0.0913	0.3715	23.4150	0.2129	0.2384	0.9601	0.2656	0.5717	0.0000	2.0794	0.3750	0.1663	0.6013	1.6927	1.0000	3.0910	0.2679	0.0000	1.9161	2.3026	1.0000
2031.0000	2016.0000	0.1304	0.0483	0.0061	22.2826	0.3542	0.0096	0.1793	0.0507	-0.1718	0.0000	2.1972	0.3333	0.1824	0.5527	1.7926	0.0000	2.7726	0.0089	0.1887	2.3970	1.0986	0.0000
2031.0000	2017.0000	0.1439	0.0443	0.1072	22.6713	0.5165	0.0219	0.1962	0.0512	0.4118	0.0000	2.1972	0.3333	0.1824	0.5527	1.3094	0.0000	2.8332	0.0100	0.1824	2.2424	1.7918	1.0000
2031.0000	2018.0000	0.1796	0.0550	0.0743	22.6840	0.5066	0.0200	0.1986	0.0632	0.2141	0.0000	2.1972	0.3333	0.1845	0.5464	1.0763	0.0000	2.8904	0.0103	0.1845	2.2394	1.3863	0.0000
2031.0000	2019.0000	0.1738	0.0568	0.0824	22.4721	0.3717	0.0176	0.2189	0.0780	0.0032	0.0000	2.1972	0.3333	0.1818	0.4271	1.1111	0.0000	2.9444	0.0059	0.1857	2.3290	0.0000	0.0000
2031.0000	2020.0000	0.1530	0.0404	0.0755	22.5157	0.4340	-0.0131	0.2856	0.0189	0.1931	1.0000	2.1972	0.3333	0.1818	0.3896	1.1371	0.0000	2.9957	0.0023	0.1862	2.3133	1.0986	0.0000
2031.0000	2021.0000	0.1460	0.0379	0.0929	22.2593	0.4748	-0.0781	0.4148	0.0653	0.3162	1.0000	2.1972	0.3333	0.1378	0.5137	1.4048	0.0000	3.0445	0.0699	0.1610	2.4169	0.6931	0.0000
2031.0000	2022.0000	0.1214	0.0562	0.0851	22.2021	0.4379	0.0087	0.2191	0.0103	-0.5519	0.0000	2.1972	0.3333	0.1179	0.6007	1.8764	0.0000	3.0910	0.0246	0.1429	2.4407	1.0986	0.0000
2032.0000	2017.0000	0.0968	0.0271	0.0000	22.9394	0.4332	0.1536	1.6662	0.1179	0.1875	0.0000	2.1972	0.3333	0.7319	0.0495	3.0122	0.0000	2.9957	0.8726	0.0029	2.1331	1.3863	0.0000
2032.0000	2019.0000	0.1150	0.0228	0.0000	23.1954	0.4223	0.1704	1.7662	0.1463	0.1122	0.0000	2.1972	0.3333	0.7211	0.0740	4.5282	0.0000	3.0910	0.8796	0.0018	2.0204	1.6094	1.0000
2032.0000	2020.0000	0.1089	0.0238	0.0000	23.2322	0.4113	0.1527	1.5407	0.1689	-0.0633	0.0000	2.1972	0.3333	0.7288	0.0677	4.4449	0.0000	3.1355	0.8805	0.0014	2.0050	1.7918	1.0000
2032.0000	2021.0000	0.1164	0.0209	0.0000	23.3551	0.4490	0.1482	1.6483	0.1475	0.1607	0.0000	2.1972	0.3333	0.7398	0.0967	4.0670	0.0000	3.1781	0.8747	0.0009	1.9484	1.7918	1.0000
2032.0000	2022.0000	0.1333	0.0206	0.0000	23.2846	0.4540	0.1539	1.5023	0.2440	-0.0655	0.0000	2.1972	0.3333	0.7248	0.1102	3.5320	0.0000	3.2189	0.8737	0.0009	1.9837	1.9459	1.0000
2034.0000	2017.0000	0.0662	0.0303	0.0000	22.3175	0.3216	0.0580	0.3016	0.0890	0.7159	0.0000	2.1972	0.3333	0.3430	0.5213	1.4507	0.0000	2.9957	0.1765	0.0002	2.3924	0.0000	0.0000
2035.0000	2017.0000	0.0699	0.0321	0.0000	22.1608	0.4628	0.1349	1.4687	0.0875	0.3039	0.0000	1.9459	0.4286	0.1386	0.7186	4.2461	0.0000	3.2581	0.6365	0.1348	2.4629	2.8332	1.0000
2035.0000	2019.0000	0.0745	0.0413	0.0000	22.5110	0.4785	0.1350	1.0201	0.1303	-0.0569	0.0000	1.9459	0.4286	0.1386	0.7186	2.2922	0.0000	3.3322	0.5010	0.1341	2.3287	2.0794	1.0000
2035.0000	2020.0000	0.1479	0.0505	0.0000	22.4886	0.4466	0.0703	0.7378	-0.0175	-0.2414	0.0000	1.9459	0.4286	0.1392	0.7186	1.6852	0.0000	3.3673	0.3611	0.1321	2.3392	2.3026	1.0000
2035.0000	2021.0000	0.1204	0.0436	0.0000	22.6001	0.4892	0.0348	0.9030	0.0713	0.2815	0.0000	1.9459	0.4286	0.1427	0.7186	1.2824	0.0000	3.4012	0.3118	0.1357	2.2949	2.4849	1.0000
2035.0000	2022.0000	0.1228	0.0445	0.0000	22.6253	0.4918	0.0230	0.8795	0.0590	0.0413	0.0000	1.9459	0.4286	0.1427	0.7186	1.1775	0.0000	3.4340	0.2379	0.1056	2.2857	2.7081	1.0000
2036.0000	2017.0000	0.1332	0.0311	0.0000	22.3133	0.5757	0.0675	1.1527	0.0096	0.7009	0.0000	2.1972	0.3333	0.1193	0.8601	2.0071	0.0000	2.9957	0.3860	0.0000	2.3940	2.3979	1.0000
2036.0000	2019.0000	0.1366	0.0474	0.0294	22.9137	0.7199	0.0265	0.7714	0.0457	0.2665	0.0000	2.0794	0.3750	0.1129	0.8856	2.0739	0.0000	3.0910	0.3966	0.0022	2.1482	2.9444	1.0000
2036.0000	2020.0000	0.1381	0.0502	0.3380	23.2373	0.6630	0.0134	0.7074	-0.0099	0.2384	0.0000	2.1972	0.3333	0.1002	0.8856	1.4768	0.0000	3.1355	0.3064	0.0020	2.0026	3.2958	1.0000
2036.0000	2021.0000	0.1446	0.0936	0.4992	23.2859	0.6856	0.0068	0.8338	0.0424	0.4018	0.0000	2.1972	0.3333	0.0899	0.8479	2.6470	0.0000	3.1781	0.4905	0.0043	1.9814	3.5835	1.0000
2036.0000	2022.0000	0.1476	0.0840	0.3985	23.4329	0.6937	0.0046	0.7813	0.0510	0.0357	0.0000	2.0794	0.3750	0.0860	0.5757	1.5650	0.0000	3.2189	0.3889	0.0053	1.9125	2.9444	1.0000
2037.0000	2021.0000	0.1527	0.0189	0.0922	23.4914	0.7071	-0.0023	0.3885	-0.0023	0.0080	1.0000	2.1972	0.3333	0.2976	0.5021	0.9690	1.0000	2.9957	0.3641	0.0000	1.8750	0.6931	0.0000
2037.0000	2022.0000	0.1302	0.0237	0.0918	23.5130	0.7682	-0.0563	0.3952	-0.0191	0.0557	1.0000	2.1972	0.3333	0.2965	0.5006	1.1110	1.0000	3.0445	0.5723	0.0000	1.8663	1.9459	1.0000
2038.0000	2015.0000	0.4143	0.0912	0.1226	22.0481	0.0536	0.1630	0.3267	0.1342	-0.0695	0.0000	1.7918	0.3333	0.2255	0.9349	5.2543	1.0000	2.7726	0.3652	0.2295	2.4855	1.0986	0.0000
2038.0000	2016.0000	0.4334	0.1010	0.4608	22.1297	0.0565	0.1141	0.2575	0.0972	-0.1268	0.0000	1.7918	0.3333	0.2255	0.9349	3.9135	1.0000	2.8332	0.3426	0.2295	2.4577	0.6931	0.0000
2038.0000	2017.0000	0.4234	0.0862	0.2710	22.2461	0.0623	0.1220	0.2866	0.0830	0.2300	0.0000	1.7918	0.3333	0.2257	0.9344	4.0541	1.0000	2.8904	0.3127	0.2286	2.4158	0.0000	0.0000
2038.0000	2018.0000	0.4163	0.0683	0.3884	22.3304	0.0942	0.1177	0.4528	0.0973	0.7450	0.0000	1.7918	0.3333	0.2257	0.9321	3.0735	1.0000	2.9444	0.3270	0.2277	2.3853	0.0000	0.0000
2038.0000	2019.0000	0.4110	0.0842	0.2491	22.3767	0.0773	0.0939	0.3975	0.1274	-0.0636	0.0000	1.7918	0.3333	0.2258	0.9136	2.3786	1.0000	2.9957	0.3207	0.2279	2.3691	0.6931	0.0000
2038.0000	2020.0000	0.4214	0.2739	0.3811	22.4087	0.0760	0.0681	0.2096	0.0771	-0.4518	0.0000	1.7918	0.3333	0.2259	0.9133	1.8285	1.0000	3.0445	0.3238	0.2259	2.3584	0.0000	0.0000
2038.0000	2021.0000	0.4047	0.3232	0.4962	22.4743	0.0754	0.0755	0.2178	0.0807	0.0917	0.0000	1.7918	0.3333	0.2263	0.7377	1.8315	1.0000	3.0910	0.2680	0.2284	2.3339	0.0000	0.0000
2038.0000	2022.0000	0.4399	0.2823	0.4547	22.4941	0.0675	0.0392	0.1805	0.0663	-0.1355	0.0000	1.7918	0.3333	0.2263	0.7349	1.4183	1.0000	3.1355	0.2548	0.2283	2.3277	0.0000	0.0000
2042.0000	2017.0000	0.0400	0.0163	0.0000	23.4978	0.5484	0.0520	0.9320	-0.0824	0.4254	0.0000	2.1972	0.3333	0.3427	0.2165	1.3262	0.0000	2.8904	0.6938	0.0001	1.8677	0.6931	0.0000
2042.0000	2019.0000	0.0427	0.0102	0.0000	23.6321	0.6357	0.0223	0.8617	0.1032	0.1104	0.0000	2.3979	0.3636	0.3427	0.2478	1.2437	0.0000	2.9957	0.6622	0.0011	1.8050	1.3863	0.0000
2042.0000	2020.0000	0.0499	0.0108	0.0000	23.5917	0.6599	-0.0262	0.7918	0.0470	-0.1042	1.0000	2.0794	0.3077	0.3427	0.2478	1.0438	0.0000	3.0445	0.6815	0.0011	1.8272	1.3863	0.0000
2042.0000	2021.0000	0.0446	0.0092	0.0000	23.7259	0.6262	0.0325	0.8853	0.0357	0.1740	0.0000	2.1972	0.3333	0.3062	0.2478	1.0101	0.0000	3.0910	0.6710	0.0000	1.7613	4.0604	1.0000
2042.0000	2022.0000	0.0479	0.0096	0.0000	23.6216	0.6264	-0.0191	0.7554	0.0492	-0.1346	1.0000	2.1972	0.3333	0.3062	0.2478	0.9123	0.0000	3.1355	0.5373	0.0000	1.8159	3.4340	1.0000
2043.0000	2017.0000	0.1009	0.0114	0.0000	21.7042	0.2676	0.1566	1.7714	0.1633	0.5389	0.0000	2.1972	0.3333	0.2659	0.2216	3.6847	0.0000	2.8332	0.5286	0.0533	2.6090	2.4849	1.0000
2043.0000	2019.0000	0.0887	0.0112	0.0000	22.0477	0.4894	0.1162	1.3733	0.1855	0.0756	0.0000	2.1972	0.3333	0.2960	0.2216	1.9638	0.0000	2.9444	0.4740	0.0440	2.4925	2.4849	1.0000
2043.0000	2020.0000	0.0644	0.0091	0.0000	22.3871	0.6082	0.0981	1.4305	0.1539	0.3959	0.0000	2.1972	0.3333	0.2960	0.2216	1.8642	0.0000	2.9957	0.5758	0.0870	2.3650	3.0445	1.0000
2043.0000	2021.0000	0.0729	0.0075	0.0000	22.4482	0.6006	0.1353	1.7308	0.1533	0.4578	0.0000	2.1972	0.3333	0.3083	0.2216	2.1202	0.0000	3.0445	0.6124	0.0872	2.3426	3.3673	1.0000
2043.0000	2022.0000	0.0722	0.0080	0.0000	22.3827	0.5285	0.0850	1.6409	0.1776	-0.0540	0.0000	2.1972	0.3333	0.2968	0.2216	2.0095	0.0000	3.0910	0.6391	0.0879	2.3706	3.3322	1.0000
2045.0000	2015.0000	0.1617	0.0577	0.0052	21.7802	0.5380	0.0161	0.8194	0.0606	0.1071	0.0000	2.1972	0.3333	0.2188	0.3660	3.2672	0.0000	3.1355	0.4552	0.0039	2.5952	1.3863	0.0000
2045.0000	2016.0000	0.2197	0.0593	0.0054	21.8233	0.5291	0.0188	0.8735	0.0575	0.1513	0.0000	2.1972	0.3333	0.2188	0.0968	2.2531	0.0000	3.1781	0.4811	0.0039	2.5820	2.7081	1.0000
2045.0000	2017.0000	0.2297	0.0451	0.0070	22.1499	0.6405	0.0357	1.1295	0.0255	0.5761	0.0000	2.1972	0.3333	0.2188	0.1259	2.3203	0.0000	3.2189	0.4298	0.0039	2.4655	2.8904	1.0000
2045.0000	2019.0000	0.2151	0.0427	0.0000	22.1673	0.5445	0.0773	0.9831	0.0789	0.0999	0.0000	2.3979	0.3636	0.1947	0.4576	1.8895	0.0000	3.2958	0.3678	0.0025	2.4620	2.7081	1.0000
2045.0000	2020.0000	0.2312	0.0484	0.0000	22.2238	0.5450	0.0429	0.9755	0.1193	-0.0431	0.0000	1.9459	0.4286	0.1347	0.8532	1.4547	0.0000	3.3322	0.3221	0.0018	2.4420	2.0794	1.0000
2045.0000	2021.0000	0.2259	0.0524	0.0000	22.3018	0.5893	0.0086	1.0320	-0.0264	0.1320	0.0000	1.9459	0.4286	0.1347	0.8532	2.0359	0.0000	3.3673	0.3381	0.0018	2.4134	2.8904	1.0000
2045.0000	2022.0000	0.2061	0.0456	0.0000	22.3730	0.5850	0.0356	1.1924	0.0101	0.2447	0.0000	1.9459	0.4286	0.1347	0.8532	1.6989	0.0000	3.4012	0.3337	0.0018	2.3868	2.8904	1.0000
2046.0000	2017.0000	0.3254	0.0805	0.0000	22.0425	0.4066	0.0113	0.3924	0.0373	2.4993	0.0000	2.0794	0.3750	0.5667	0.0312	1.4113	1.0000	2.8332	0.4268	0.0000	2.4899	0.6931	0.0000
2046.0000	2019.0000	0.3285	0.1063	0.0000	22.2531	0.3828	0.0119	0.4535	0.0152	0.0093	0.0000	2.3979	0.3636	0.5005	0.2099	1.1164	1.0000	2.9444	0.5198	0.0000	2.4153	1.3863	0.0000
2046.0000	2020.0000	0.2914	0.0946	0.0000	22.2787	0.3841	0.0185	0.5035	0.0804	0.1295	0.0000	2.3026	0.4000	0.5005	0.1899	1.3888	1.0000	2.9957	0.4977	0.0000	2.4075	1.0986	0.0000
2046.0000	2021.0000	0.2626	0.1158	0.0000	22.3177	0.3879	0.0272	0.6888	0.0376	0.4130	0.0000	2.0794	0.3750	0.5005	0.1500	1.9719	1.0000	3.0445	0.7098	0.0000	2.3942	1.3863	0.0000
2046.0000	2022.0000	0.2703	0.1201	0.0000	22.3818	0.3921	0.0468	0.6752	0.0555	0.0325	0.0000	2.1972	0.3333	0.4960	0.0697	1.5028	1.0000	3.0910	0.6578	0.0006	2.3709	1.6094	1.0000
2048.0000	2017.0000	0.1508	0.0258	0.0000	23.5086	0.4509	0.0784	0.9963	0.0866	0.1840	0.0000	1.6094	0.4000	0.1436	0.5297	1.2726	0.0000	2.8332	0.4955	0.1473	1.8601	0.0000	0.0000
2048.0000	2019.0000	0.1660	0.0333	0.0000	23.5641	0.3870	0.0762	1.0238	0.1173	0.1451	0.0000	1.6094	0.4000	0.1436	0.5419	0.9583	0.0000	2.9444	0.4238	0.1448	1.8370	0.0000	0.0000
2048.0000	2020.0000	0.1498	0.0313	0.0000	23.6732	0.3874	0.0623	0.9324	0.1502	-0.0118	0.0000	1.6094	0.4000	0.1436	0.5419	0.9088	0.0000	2.9957	0.3560	0.1437	1.7843	0.0000	0.0000
2048.0000	2021.0000	0.0675	0.0364	0.0000	23.8050	0.4401	0.0744	0.8600	0.1039	0.0412	0.0000	1.6094	0.4000	0.1436	0.5419	1.0549	0.0000	3.0445	0.4342	0.1105	1.7187	0.6931	0.0000
2048.0000	2022.0000	0.0815	0.0352	0.0000	23.8562	0.4475	0.0598	0.8764	0.0784	0.1159	0.0000	1.6094	0.4000	0.2453	0.6943	0.9620	0.0000	3.0910	0.3929	0.1704	1.6939	0.0000	0.0000
2049.0000	2015.0000	0.4877	0.2883	0.5732	22.1414	0.2894	0.0872	0.3281	0.0976	0.1502	0.0000	2.0794	0.3750	0.4138	0.1564	8.9377	1.0000	2.7081	0.7145	0.0075	2.4483	2.1972	1.0000
2049.0000	2016.0000	0.5164	0.3129	0.5680	22.2199	0.2666	0.0774	0.3301	0.0291	0.1350	0.0000	1.9459	0.4286	0.3639	0.1371	4.6984	1.0000	2.7726	0.5365	0.0067	2.4211	1.9459	1.0000
2049.0000	2017.0000	0.5473	0.2749	0.5819	22.3733	0.3212	0.0576	0.3782	0.1122	0.2894	0.0000	1.9459	0.4286	0.3639	0.1042	5.8959	1.0000	2.8332	0.4723	0.0013	2.3640	2.7726	1.0000
2049.0000	2018.0000	0.5033	0.2001	0.4648	22.4683	0.3362	0.0638	0.4497	0.0556	0.3441	0.0000	1.9459	0.4286	0.3639	0.0822	3.3966	1.0000	2.8904	0.4454	0.0013	2.3283	3.0445	1.0000
2049.0000	2019.0000	0.5169	0.1678	0.5412	22.6382	0.3822	0.0640	0.5483	0.0392	0.3954	0.0000	1.9459	0.4286	0.3639	0.0547	4.9243	1.0000	2.9444	0.4557	0.0013	2.2608	3.1355	1.0000
2049.0000	2020.0000	0.4292	0.1846	0.5272	22.7551	0.3486	0.1143	0.4663	0.0548	-0.0467	0.0000	1.9459	0.4286	0.3239	0.1465	9.8173	1.0000	2.9957	0.6739	0.0000	2.2134	3.7136	1.0000
2049.0000	2021.0000	0.4714	0.1621	0.2443	23.1736	0.3710	0.2065	0.5559	0.1029	0.6335	0.0000	1.9459	0.4286	0.3239	0.0875	9.5985	1.0000	3.0445	0.7032	0.0000	2.0287	3.1781	1.0000
2049.0000	2022.0000	0.5020	0.1755	0.0031	23.4530	0.3623	0.1962	0.5289	0.1126	0.3328	0.0000	1.9459	0.4286	0.2600	0.1443	7.2759	0.0000	3.0910	0.6536	0.0000	1.8976	2.3026	1.0000
2050.0000	2019.0000	0.1203	0.0471	0.0000	23.4172	0.3668	0.0998	0.7860	0.1285	0.0417	0.0000	2.1972	0.3333	0.3243	0.6371	3.2803	0.0000	2.9444	0.7542	0.0183	1.9092	1.0986	0.0000
2050.0000	2020.0000	0.1206	0.0428	0.0000	23.5584	0.4039	0.0926	0.7611	0.1226	0.0729	0.0000	2.1972	0.3333	0.2978	0.6944	5.5105	0.0000	2.9957	0.8052	0.0149	1.8419	0.6931	0.0000
2050.0000	2021.0000	0.1305	0.0469	0.0000	23.8854	0.5236	0.0839	0.7882	0.0659	0.3230	0.0000	2.1972	0.3333	0.2944	0.7705	4.3230	0.0000	3.0445	0.8501	0.0149	1.6768	0.6931	0.0000
2050.0000	2022.0000	0.1509	0.0463	0.0000	24.0541	0.5308	0.1011	0.8277	0.0898	0.3325	0.0000	2.1972	0.3333	0.2726	0.7545	3.2162	0.0000	3.0910	0.8071	0.0113	1.5888	1.0986	0.0000
2052.0000	2016.0000	0.3321	0.0939	0.0000	21.3691	0.5195	-0.1437	0.2287	0.1217	-0.4287	1.0000	2.0794	0.3750	0.1650	0.5549	4.2479	0.0000	3.1355	0.1899	0.0000	2.7294	2.7081	1.0000
2052.0000	2017.0000	0.4261	0.0520	0.0000	21.3194	0.4905	0.0036	0.3615	-0.0823	0.1941	0.0000	2.0794	0.3750	0.1650	0.5549	2.7921	0.0000	3.1781	0.1253	0.0000	2.7463	3.5835	1.0000
2052.0000	2019.0000	0.4029	0.0956	0.0000	20.6763	0.6039	-0.1657	0.6377	-0.0437	-0.0158	1.0000	1.9459	0.4286	0.1650	0.5549	3.0900	0.0000	3.2581	0.1277	0.0000	2.9275	3.8918	1.0000
2053.0000	2017.0000	0.0163	0.0015	0.0000	22.0387	0.3328	0.0457	0.4136	0.0139	-0.0055	0.0000	2.1972	0.3333	0.3527	0.7599	1.7030	1.0000	2.7726	0.5423	0.0000	2.4889	1.3863	0.0000
2053.0000	2019.0000	0.0181	0.0047	0.0000	22.9089	0.4167	0.0353	0.2384	0.0594	0.3516	0.0000	2.1972	0.3333	0.3164	0.8418	1.0176	1.0000	2.8904	0.6063	0.0000	2.1423	1.6094	1.0000
2053.0000	2020.0000	0.0860	0.0057	0.0000	22.9800	0.4376	0.0281	0.2158	0.0575	0.0296	0.0000	2.1972	0.3333	0.3164	0.8418	1.0222	1.0000	2.9444	0.7352	0.0000	2.1129	0.0000	0.0000
2053.0000	2021.0000	0.0900	0.0026	0.0000	23.0088	0.4274	0.0279	0.2331	0.0567	0.1349	0.0000	2.1972	0.3333	0.3164	0.8418	1.1177	1.0000	2.9957	0.7284	0.0000	2.1020	0.0000	0.0000
2053.0000	2022.0000	0.0682	0.0015	0.0000	23.3158	0.4212	0.0237	0.2253	0.0599	0.1564	0.0000	2.1972	0.3333	0.3111	0.7076	1.1526	1.0000	3.0445	0.7953	0.0000	1.9619	0.0000	0.0000
2054.0000	2017.0000	0.1563	0.0302	0.0000	21.8255	0.3359	0.0136	0.8248	0.0310	0.0181	0.0000	2.1972	0.3333	0.2193	0.5979	2.0593	0.0000	2.7726	0.3006	0.3316	2.5650	0.0000	0.0000
2054.0000	2019.0000	0.1442	0.0566	0.0000	21.8326	0.3085	0.0420	0.5299	0.0586	-0.0537	0.0000	2.1972	0.3333	0.2228	0.5885	1.2697	0.0000	2.8904	0.2536	0.3361	2.5673	0.0000	0.0000
2054.0000	2020.0000	0.1439	0.0547	0.0000	22.1029	0.3780	0.0286	0.4642	0.0513	0.0349	0.0000	2.1972	0.3333	0.2228	0.5885	1.1763	0.0000	2.9444	0.2791	0.3436	2.4721	0.0000	0.0000
2054.0000	2021.0000	0.1227	0.0513	0.0000	22.4594	0.4720	0.0479	0.4140	0.0120	0.2282	0.0000	2.3026	0.4000	0.1937	0.5885	1.2082	0.0000	2.9957	0.2588	0.2904	2.3361	1.6094	1.0000
2054.0000	2022.0000	0.1265	0.0330	0.0000	22.7382	0.5826	0.0118	0.4971	0.0496	0.6396	0.0000	2.1972	0.3333	0.1937	0.5885	1.0506	0.0000	3.0445	0.2862	0.2724	2.2225	0.0000	0.0000
2055.0000	2015.0000	0.0849	0.0473	0.2179	22.4126	0.6743	0.0138	0.6906	-0.0156	0.1529	0.0000	1.9459	0.4286	0.3103	0.1480	3.5834	0.0000	2.6391	0.5342	0.0669	2.3406	3.7842	1.0000
2055.0000	2016.0000	0.0841	0.0469	0.4795	22.6748	0.7521	-0.0022	0.7360	0.0092	0.5088	1.0000	1.9459	0.4286	0.3103	0.1520	2.1349	0.0000	2.7081	0.3999	0.0691	2.2360	3.2581	1.0000
2055.0000	2017.0000	0.0897	0.0570	0.4911	22.9837	0.7056	0.0178	0.7038	-0.0182	0.2765	0.0000	1.9459	0.4286	0.2992	0.1520	1.6035	0.0000	2.7726	0.3777	0.1021	2.1044	2.1972	1.0000
2055.0000	2018.0000	0.0937	0.0542	0.5381	23.0420	0.6963	0.0249	0.7548	-0.0246	0.2740	0.0000	1.9459	0.4286	0.2914	0.1520	1.1356	0.0000	2.8332	0.3395	0.1069	2.0806	2.3026	1.0000
2055.0000	2019.0000	0.0773	0.0575	0.3358	23.0481	0.7553	-0.0608	0.7344	0.0315	0.0043	1.0000	1.9459	0.4286	0.2414	0.2071	1.2320	0.0000	2.8904	0.3259	0.1069	2.0801	2.1972	1.0000
2055.0000	2020.0000	0.0841	0.0548	0.1328	22.9721	0.7356	0.0066	0.7382	-0.0675	-0.0286	0.0000	1.9459	0.4286	0.2250	0.1644	1.3570	0.0000	2.9444	0.2609	0.0513	2.1164	1.9459	1.0000
2055.0000	2021.0000	0.0903	0.0518	0.2398	23.0227	0.6466	-0.0738	0.7803	0.0438	0.0433	1.0000	1.9459	0.4286	0.1762	0.1644	1.3997	0.0000	2.9957	0.2485	0.0333	2.0958	1.9459	1.0000
2055.0000	2022.0000	0.1006	0.0533	0.2682	22.9592	0.6577	-0.0319	0.8026	0.0017	0.0221	1.0000	1.9459	0.4286	0.1696	0.1708	1.2090	0.0000	3.0445	0.2118	0.0290	2.1262	2.3026	1.0000
2056.0000	2019.0000	0.1054	0.0450	0.0000	22.8633	0.3715	0.0907	0.8582	0.0874	0.0116	0.0000	1.9459	0.4286	0.5002	0.0751	1.9460	0.0000	3.0445	0.6242	0.0156	2.1685	2.5649	1.0000
2056.0000	2020.0000	0.1367	0.0481	0.0000	23.0496	0.4101	0.1083	0.8651	0.1169	0.2350	0.0000	1.9459	0.4286	0.5002	0.0751	2.8262	0.0000	3.0910	0.6766	0.0158	2.0875	2.6391	1.0000
2056.0000	2022.0000	0.1574	0.0483	0.0000	23.5917	0.5587	0.1094	1.2754	0.1639	0.5428	0.0000	1.9459	0.4286	0.5059	0.0434	2.2718	0.0000	3.1781	0.6982	0.0014	1.8326	2.6391	1.0000
2057.0000	2017.0000	0.2056	0.0425	0.0000	21.2203	0.2403	0.0952	0.8109	0.0701	2.3539	0.0000	2.1972	0.3333	0.2309	0.4077	1.9791	1.0000	2.7726	0.3467	0.0000	2.7599	0.0000	0.0000
2057.0000	2019.0000	0.2765	0.0517	0.0000	21.4773	0.3256	0.0707	0.7101	0.0309	0.0798	0.0000	2.1972	0.3333	0.2316	0.4077	2.5086	1.0000	2.8904	0.3306	0.0000	2.6857	0.0000	0.0000
2057.0000	2020.0000	0.3087	0.0569	0.0000	21.7589	0.4203	0.0708	0.6767	0.0584	0.2104	0.0000	2.1972	0.3333	0.2144	0.4404	1.8785	1.0000	2.9444	0.4067	0.0000	2.5949	0.6931	0.0000
2057.0000	2021.0000	0.2241	0.0595	0.0000	22.3117	0.3784	0.0635	0.6777	0.0261	0.5629	0.0000	2.1972	0.3333	0.1653	0.4404	1.7805	1.0000	2.9957	0.4290	0.0000	2.3946	1.6094	1.0000
2057.0000	2022.0000	0.2718	0.0550	0.0000	22.3286	0.3286	0.0869	0.5594	0.0335	0.0570	0.0000	2.0794	0.3750	0.1625	0.4404	1.9135	1.0000	3.0445	0.4639	0.0020	2.3900	1.6094	1.0000
2058.0000	2015.0000	0.0734	0.0597	0.3082	19.7446	0.1815	-0.0515	0.4234	0.0054	-0.2060	1.0000	2.1972	0.3333	0.1500	0.8199	16.6472	0.0000	3.1781	0.5662	0.0003	3.0626	0.0000	0.0000
2058.0000	2016.0000	0.1050	0.0527	0.2576	19.9416	0.1381	0.0206	0.4506	0.0625	0.0176	0.0000	2.1972	0.3333	0.1230	0.9847	10.7675	0.0000	3.2189	0.4415	0.0000	3.0626	0.0000	0.0000
2058.0000	2017.0000	0.0833	0.0584	0.2569	19.9178	0.1588	0.0128	0.5082	0.0218	0.1233	0.0000	2.1972	0.3333	0.2441	0.2050	7.6868	0.0000	3.2581	0.4171	0.0000	3.0626	0.0000	0.0000
2058.0000	2018.0000	0.0580	0.0346	0.1068	19.9906	0.1313	0.0206	0.5292	-0.0011	0.0456	0.0000	2.1972	0.3333	0.2441	0.4091	5.1577	0.0000	3.2958	0.4623	0.0000	3.0626	0.0000	0.0000
2058.0000	2019.0000	0.0945	0.0399	0.0813	20.0581	0.1439	-0.0659	0.4219	-0.0343	-0.2355	1.0000	2.1972	0.3333	0.2441	0.4091	7.2661	0.0000	3.3322	0.4771	0.0023	3.0626	0.6931	0.0000
2058.0000	2020.0000	0.0929	0.0154	0.0000	20.0116	0.1719	-0.0031	0.3894	0.0794	-0.0803	1.0000	2.1972	0.3333	0.2441	0.4097	8.7468	0.0000	3.3673	0.4549	0.0031	3.0626	0.6931	0.0000
2058.0000	2022.0000	0.1576	0.0588	0.0000	19.8099	0.4592	-0.0415	0.4034	0.0430	-0.3970	1.0000	2.1972	0.3333	0.2441	0.4097	4.7445	0.0000	3.4340	0.4413	0.0031	3.0626	0.0000	0.0000
2061.0000	2017.0000	0.2189	0.0121	0.0000	23.9645	0.7834	0.0501	0.9056	0.0316	3.0806	0.0000	2.3979	0.3636	0.6024	0.0419	1.1959	1.0000	2.9957	0.5007	0.0000	1.6330	1.0986	0.0000
2064.0000	2017.0000	0.0879	0.0309	0.0000	22.4392	0.3887	0.0704	0.7580	0.0639	0.4590	0.0000	2.1972	0.3333	0.2966	0.2953	1.7946	0.0000	2.9444	0.4287	0.1079	2.3422	0.0000	0.0000
2064.0000	2019.0000	0.1075	0.0385	0.0000	23.5550	0.5426	0.1166	0.8735	0.1680	1.6998	0.0000	2.1972	0.3333	0.5207	0.1781	1.4074	0.0000	3.0445	0.4302	0.0960	1.8456	1.3863	0.0000
2064.0000	2020.0000	0.1135	0.0346	0.0000	23.7023	0.4115	0.1244	0.8036	0.2140	0.0681	0.0000	2.1972	0.3333	0.4830	0.1781	1.5865	0.0000	3.0910	0.5643	0.0030	1.7733	1.0986	0.0000
2064.0000	2021.0000	0.1241	0.0362	0.0000	24.0967	0.3484	0.2552	1.1615	0.2103	0.9266	0.0000	2.1972	0.3333	0.4829	0.1781	1.4347	0.0000	3.1355	0.4735	0.0030	1.5675	2.1972	1.0000
2064.0000	2022.0000	0.1314	0.0410	0.0000	24.2123	0.2933	0.0918	0.8359	0.0785	-0.0875	0.0000	2.1972	0.3333	0.4480	0.1793	1.3229	0.0000	3.1781	0.5344	0.0028	1.5058	2.4849	1.0000
2066.0000	2017.0000	0.0417	0.0276	0.0000	22.0220	0.7480	0.0122	0.6172	0.0529	0.2400	0.0000	2.1972	0.3333	0.4013	0.0677	1.3979	1.0000	2.8332	0.4468	0.0000	2.4974	0.0000	0.0000
2066.0000	2019.0000	0.0555	0.0352	0.0000	22.0631	0.7313	0.0251	1.0394	0.0429	0.0301	0.0000	2.1972	0.3333	0.4013	0.0677	1.2062	1.0000	2.9444	0.4322	0.0000	2.4868	0.0000	0.0000
2066.0000	2020.0000	0.0713	0.0325	0.0000	22.0420	0.7077	0.0280	1.1158	0.0762	0.0810	0.0000	2.1972	0.3333	0.4013	0.0677	1.2514	1.0000	2.9957	0.4558	0.0000	2.4966	0.0000	0.0000
2066.0000	2021.0000	0.0730	0.0386	0.0000	22.0788	0.6960	0.0339	1.1914	0.0633	0.0763	0.0000	2.1972	0.3333	0.4013	0.0663	1.3558	1.0000	3.0445	0.4456	0.0000	2.4850	1.0986	0.0000
2066.0000	2022.0000	0.0718	0.0386	0.0000	22.2044	0.7300	0.0381	1.1645	0.0652	0.0619	0.0000	2.1972	0.3333	0.4013	0.0663	1.3161	1.0000	3.0910	0.4294	0.0000	2.4398	1.6094	1.0000
2067.0000	2017.0000	0.1202	0.0265	0.0000	22.5636	0.3683	0.1155	0.8941	-0.0016	0.4560	0.0000	2.1972	0.3333	0.1579	0.0553	1.3604	0.0000	2.8332	0.0184	0.1673	2.2872	2.3979	1.0000
2067.0000	2019.0000	0.1197	0.0335	0.0000	22.4567	0.2001	0.0338	0.8724	0.2228	-0.1157	0.0000	2.1972	0.3333	0.1604	0.0804	0.8736	0.0000	2.9444	0.0073	0.1651	2.3352	1.9459	1.0000
2067.0000	2020.0000	0.1130	0.0352	0.0000	22.7100	0.3258	0.0512	0.7527	0.0846	-0.0717	0.0000	2.1972	0.3333	0.1604	0.1431	0.8780	0.0000	2.9957	0.0013	0.1647	2.2326	2.3026	1.0000
2067.0000	2021.0000	0.0993	0.0380	0.0000	22.7952	0.2928	0.0615	0.8173	0.0314	0.2770	0.0000	2.1972	0.3333	0.1493	0.0747	0.9118	0.0000	3.0445	0.0392	0.1533	2.1981	2.6391	1.0000
2067.0000	2022.0000	0.1006	0.0346	0.0000	22.7973	0.3044	0.0155	0.7834	0.1163	0.0004	0.0000	2.1972	0.3333	0.1493	0.3120	0.8346	0.0000	3.0910	0.0446	0.1533	2.1990	2.7081	1.0000
2068.0000	2016.0000	0.0722	0.0633	0.0000	22.5445	0.6452	0.0163	0.6991	0.0793	-0.0824	0.0000	2.1972	0.3333	0.4359	0.0616	1.4684	1.0000	2.7726	0.5640	0.0002	2.2926	0.0000	0.0000
2068.0000	2017.0000	0.0767	0.0417	0.0000	22.7336	0.5521	0.0724	1.0183	0.0144	0.5858	0.0000	2.1972	0.3333	0.3969	0.3329	1.4139	1.0000	2.8332	0.4633	0.0001	2.2161	0.6931	0.0000
2068.0000	2019.0000	0.0809	0.0521	0.0000	22.6954	0.5847	-0.0444	0.9133	0.0699	-0.1709	1.0000	2.1972	0.3333	0.3969	0.3329	1.0595	1.0000	2.9444	0.4820	0.0001	2.2367	1.6094	1.0000
2068.0000	2020.0000	0.0840	0.0540	0.0000	22.6595	0.5552	0.0119	0.7876	-0.0064	-0.1504	0.0000	2.1972	0.3333	0.3875	0.3329	1.2150	1.0000	2.9957	0.5693	0.0036	2.2539	2.1972	1.0000
2068.0000	2021.0000	0.0850	0.0516	0.0000	22.6838	0.5216	0.0648	1.1300	0.0276	0.4264	0.0000	2.1972	0.3333	0.3405	0.3771	1.6099	1.0000	3.0445	0.5983	0.0036	2.2456	1.9459	1.0000
2068.0000	2022.0000	0.0857	0.0500	0.0000	22.8526	0.5916	0.0015	1.2755	-0.0104	0.2475	0.0000	2.0794	0.3750	0.3405	0.3184	1.6438	1.0000	3.0910	0.6467	0.0038	2.1751	1.6094	1.0000
2073.0000	2016.0000	0.2947	0.1018	0.0000	22.8325	0.4103	-0.0965	0.2371	0.0057	-0.2319	1.0000	1.9459	0.4286	0.1542	0.2519	1.4687	0.0000	2.8332	0.3609	0.1657	2.1735	0.6931	0.0000
2073.0000	2017.0000	0.3292	0.0647	0.0000	22.8506	0.4215	0.0092	0.3287	0.0391	0.4143	0.0000	1.9459	0.4286	0.1553	0.2509	1.2506	0.0000	2.8904	0.2535	0.1560	2.1679	1.7918	1.0000
2073.0000	2019.0000	0.2875	0.0542	0.0000	22.8044	0.4451	0.0069	0.3453	0.0181	0.0378	0.0000	1.9459	0.4286	0.1556	0.2509	0.9905	0.0000	2.9957	0.1520	0.0001	2.1922	1.7918	1.0000
2073.0000	2020.0000	0.2912	0.0496	0.0000	22.8241	0.4468	0.0090	0.3808	0.0211	0.0756	0.0000	1.9459	0.4286	0.1556	0.2509	0.9816	0.0000	3.0445	0.2184	0.0001	2.1856	2.0794	1.0000
2073.0000	2021.0000	0.2546	0.0405	0.0000	23.1090	0.5656	0.0133	0.5730	0.0232	0.7699	0.0000	1.9459	0.4286	0.1524	0.2289	1.2517	0.0000	3.0910	0.1960	0.0034	2.0604	1.7918	1.0000
2073.0000	2022.0000	0.2562	0.0528	0.0000	23.3425	0.6289	0.0189	0.4665	0.0279	0.0515	0.0000	1.9459	0.4286	0.1499	0.2289	1.0615	0.0000	3.1355	0.1685	0.0059	1.9528	1.0986	0.0000
2074.0000	2017.0000	0.1900	0.0691	0.0000	23.5622	0.5172	0.0615	0.3543	-0.0058	0.0168	0.0000	2.1972	0.3333	0.2484	0.4714	1.5518	0.0000	3.1355	0.2245	0.1363	1.8456	1.0986	0.0000
2074.0000	2018.0000	0.1565	0.0962	0.2957	23.7479	0.5847	0.0309	0.2721	-0.0757	0.0597	0.0000	2.1972	0.3333	0.2484	0.4776	1.1978	0.0000	3.1781	0.3727	0.1214	1.7535	0.6931	0.0000
2074.0000	2019.0000	0.1973	0.1186	0.2565	23.9489	0.6402	0.0021	0.2167	-0.0271	-0.0328	0.0000	2.1972	0.3333	0.2484	0.4776	1.2639	0.0000	3.2189	0.4057	0.1355	1.6502	0.6931	0.0000
2074.0000	2020.0000	0.1731	0.1035	0.2834	24.0495	0.6021	0.0055	0.2537	0.0246	0.3560	0.0000	2.1972	0.3333	0.1528	0.6892	2.2902	0.0000	3.2581	0.1820	0.1062	1.5979	1.0986	0.0000
2074.0000	2021.0000	0.1681	0.1127	0.4478	24.4986	0.5558	0.0022	0.2899	0.0243	0.5401	0.0000	2.1972	0.4444	0.2647	0.3875	2.0191	0.0000	3.2958	0.1412	0.0628	1.3486	1.3863	0.0000
2074.0000	2022.0000	0.1318	0.1048	0.2576	25.0086	0.6627	0.0063	0.3966	0.0110	1.2259	0.0000	2.1972	0.4444	0.2477	0.3875	1.2568	0.0000	3.3322	0.1872	0.0743	1.0442	1.0986	0.0000
2075.0000	2019.0000	0.0880	0.0397	0.0000	23.1667	0.3472	0.0834	1.1699	0.0264	-0.0841	0.0000	1.9459	0.4286	0.2664	0.2249	1.5414	0.0000	3.0445	0.3075	0.0000	2.0319	2.0794	1.0000
2075.0000	2021.0000	0.0825	0.0663	0.0000	23.4573	0.3745	0.1477	1.2935	0.1995	0.2814	0.0000	1.9459	0.4286	0.2664	0.1877	1.2102	0.0000	3.1355	0.3192	0.0000	1.8973	1.3863	0.0000
2075.0000	2022.0000	0.0846	0.0394	0.0000	23.5482	0.4191	0.0497	1.1269	0.0597	-0.0170	0.0000	1.9459	0.4286	0.2664	0.1160	0.9336	0.0000	3.1781	0.2999	0.0000	1.8543	1.9459	1.0000
2076.0000	2016.0000	0.2618	0.0584	0.1036	21.2394	0.3901	0.0171	0.5235	0.0022	0.0147	0.0000	1.9459	0.4286	0.3294	0.3420	2.3590	0.0000	2.5649	0.0866	0.4761	2.7459	3.2581	1.0000
2076.0000	2017.0000	0.2525	0.0435	0.0000	21.5170	0.5250	0.0181	0.5277	-0.1729	0.2608	0.0000	1.9459	0.4286	0.3311	0.3420	1.7878	0.0000	2.6391	0.0274	0.4763	2.6629	3.3673	1.0000
2076.0000	2019.0000	0.1823	0.0778	0.0000	20.3204	0.8896	-0.3530	0.3131	0.0083	-0.3755	1.0000	1.7918	0.5000	0.2731	0.3922	2.8735	0.0000	2.7726	0.0204	0.3110	2.9913	2.5649	1.0000
2077.0000	2021.0000	0.0398	0.0554	0.0000	22.2174	0.2412	0.0353	0.1528	0.0697	-0.2054	0.0000	1.9459	0.5714	0.4989	0.0457	1.2348	1.0000	3.0910	0.5159	0.0000	2.4348	2.3026	1.0000
2077.0000	2022.0000	0.0951	0.0641	0.0000	22.2108	0.2217	0.0147	0.1282	0.0242	-0.1673	0.0000	1.7918	0.5714	0.4898	0.0171	2.6565	1.0000	3.1355	0.4963	0.0000	2.4391	1.6094	1.0000
2078.0000	2017.0000	0.1010	0.0252	0.0000	23.9835	0.5846	0.0973	0.8170	0.1446	0.3071	0.0000	1.9459	0.4286	0.4734	0.1056	1.4960	0.0000	2.8904	0.6997	0.0060	1.6187	0.6931	0.0000
2078.0000	2019.0000	0.1010	0.0232	0.0000	24.1982	0.5448	0.0711	0.7364	0.1451	0.0457	0.0000	1.9459	0.4286	0.4766	0.0648	1.3317	0.0000	2.9957	0.7191	0.0062	1.5064	1.3863	0.0000
2078.0000	2020.0000	0.1020	0.0246	0.0000	24.3031	0.5472	0.0577	0.6335	0.1845	-0.0516	0.0000	1.9459	0.4286	0.4705	0.0481	1.6005	0.0000	3.0445	0.7357	0.0061	1.4499	1.6094	1.0000
2078.0000	2021.0000	0.1030	0.0168	0.0000	24.4783	0.5598	0.0755	0.8141	0.1153	0.4821	0.0000	1.9459	0.4286	0.4597	0.0429	1.2744	0.0000	3.0910	0.6822	0.0095	1.3522	0.0000	0.0000
2078.0000	2022.0000	0.1027	0.0196	0.0000	24.5948	0.5174	0.0621	0.8767	0.0796	0.2428	0.0000	1.9459	0.4286	0.4473	0.0603	1.1845	0.0000	3.1355	0.7038	0.0092	1.2863	0.0000	0.0000
2079.0000	2017.0000	0.2145	0.0307	0.0000	21.4069	0.1790	0.0798	0.9925	0.0762	0.5620	0.0000	1.9459	0.4286	0.3428	0.1759	3.6002	0.0000	3.3322	0.4053	0.0029	2.7255	2.3979	1.0000
2079.0000	2019.0000	0.1980	0.0409	0.0000	21.5314	0.1574	0.0640	0.9216	0.0852	0.0505	0.0000	1.9459	0.4286	0.3428	0.1188	3.9915	0.0000	3.4012	0.3953	0.0023	2.6888	2.8332	1.0000
2079.0000	2020.0000	0.2858	0.0468	0.0000	21.5879	0.1945	0.0452	0.7816	0.0525	-0.0888	0.0000	1.9459	0.4286	0.2962	0.0965	3.3909	0.0000	3.4340	0.3949	0.0019	2.6717	2.7726	1.0000
2079.0000	2021.0000	0.2612	0.0418	0.0000	21.8337	0.2052	0.0815	0.9146	0.0390	0.3718	0.0000	1.9459	0.4286	0.2519	0.0888	3.7347	0.0000	3.4657	0.3580	0.0017	2.5899	2.4849	1.0000
2079.0000	2022.0000	0.2356	0.0359	0.0000	21.9524	0.1943	0.1159	1.0128	0.0443	0.3201	0.0000	1.9459	0.4286	0.2519	0.0747	3.3310	0.0000	3.4965	0.3240	0.0016	2.5492	2.3979	1.0000
2080.0000	2015.0000	0.1509	0.0550	0.2966	22.8024	0.6140	0.0420	0.7261	0.1029	0.3171	0.0000	2.1972	0.3333	0.5432	0.0935	1.9454	1.0000	2.7081	0.6869	0.0000	2.1815	0.6931	0.0000
2080.0000	2017.0000	0.1239	0.0482	0.2960	23.8341	0.5934	0.0377	0.4774	0.0343	0.1448	0.0000	2.1972	0.3333	0.6024	0.0603	1.2681	1.0000	2.8332	0.7029	0.0000	1.6951	0.0000	0.0000
2080.0000	2018.0000	0.1302	0.0445	0.2519	23.9031	0.5417	0.0427	0.4925	0.0657	0.1148	0.0000	2.1972	0.3333	0.6024	0.0603	0.9881	1.0000	2.8904	0.6231	0.0000	1.6613	0.0000	0.0000
2080.0000	2019.0000	0.1248	0.0495	0.2355	24.1003	0.5636	0.0535	0.5094	0.1014	0.1873	0.0000	2.0794	0.3750	0.6024	0.0390	1.2741	1.0000	2.9444	0.7855	0.0000	1.5579	0.0000	0.0000
2080.0000	2020.0000	0.1269	0.0489	0.1203	24.2406	0.5829	0.0625	0.5942	0.0980	0.3768	0.0000	1.9459	0.4286	0.6024	0.0661	1.7872	1.0000	2.9957	0.7821	0.0000	1.4829	0.6931	0.0000
2080.0000	2021.0000	0.1230	0.0530	0.1537	24.3510	0.5851	0.0962	0.5619	0.0976	0.0847	0.0000	2.1972	0.3333	0.6024	0.0991	2.1024	1.0000	3.0445	0.7637	0.0000	1.4230	0.0000	0.0000
2082.0000	2017.0000	0.0908	0.0035	0.0000	21.4652	0.2365	0.0534	2.4959	-0.0084	0.5937	0.0000	2.1972	0.3333	0.1888	0.2438	1.7859	0.0000	2.9444	0.2712	0.0000	2.6917	0.0000	0.0000
2082.0000	2019.0000	0.2115	0.0076	0.0000	22.0584	0.4970	0.0628	2.3440	-0.0654	0.1018	0.0000	2.1972	0.3333	0.1888	0.2438	1.0888	0.0000	3.0445	0.2485	0.0000	2.4925	0.0000	0.0000
2082.0000	2020.0000	0.1319	0.0135	0.0207	22.4571	0.4952	0.0543	2.3881	0.0267	-0.1325	0.0000	2.1972	0.3333	0.3146	0.2193	1.3815	0.0000	3.0910	0.2749	0.1150	2.3409	0.0000	0.0000
2082.0000	2021.0000	0.1616	0.0428	0.0781	22.1983	0.3721	0.0321	0.3848	0.0051	-0.4825	0.0000	2.1972	0.3333	0.3146	0.2193	1.5635	0.0000	3.1355	0.2560	0.1150	2.4439	0.6931	0.0000
2082.0000	2022.0000	0.1749	0.0388	0.1463	22.1621	0.3313	0.0173	0.4161	-0.0568	-0.0747	0.0000	2.0794	0.3750	0.3146	0.2193	1.3640	0.0000	3.1781	0.2348	0.1150	2.4593	0.0000	0.0000
2083.0000	2017.0000	0.0182	0.0248	0.0000	22.7260	0.5508	0.0570	0.6635	0.1163	0.1021	0.0000	2.1972	0.3333	0.2766	0.1991	1.3524	0.0000	2.7726	0.3773	0.0603	2.2169	0.0000	0.0000
2083.0000	2019.0000	0.0214	0.0248	0.0000	23.0331	0.6237	0.0396	0.5384	0.0590	-0.0325	0.0000	2.1972	0.3333	0.2368	0.1683	1.1781	0.0000	2.8904	0.3845	0.0370	2.0869	1.3863	0.0000
2083.0000	2020.0000	0.0236	0.0260	0.0000	22.9088	0.5884	0.0203	0.4673	0.1003	-0.1113	0.0000	2.0794	0.3750	0.1872	0.2830	1.0371	1.0000	2.9444	0.3490	0.0032	2.1445	1.3863	0.0000
2083.0000	2022.0000	0.0282	0.0493	0.0000	22.7249	0.4876	0.0258	0.6934	0.1074	0.0177	0.0000	2.1972	0.3333	0.2068	0.3542	1.0140	1.0000	3.0445	0.2138	0.0005	2.2282	0.6931	0.0000
2084.0000	2019.0000	0.2003	0.0397	0.0000	21.8293	0.4323	0.0457	0.8718	0.0411	0.1550	0.0000	2.1972	0.3333	0.2709	0.3062	1.5035	0.0000	2.8332	0.5761	0.0063	2.5661	3.9318	1.0000
2084.0000	2020.0000	0.1996	0.0337	0.0000	22.1098	0.4889	0.0490	0.9511	0.0232	0.2999	0.0000	2.1972	0.3333	0.2721	0.2394	1.4591	0.0000	2.8904	0.5969	0.0071	2.4674	4.3567	1.0000
2084.0000	2021.0000	0.1797	0.0331	0.0000	22.2539	0.5616	0.0102	0.9570	0.0241	0.2352	0.0000	2.1972	0.3333	0.2731	0.2394	1.2823	0.0000	2.9444	0.4785	0.0079	2.4150	3.9890	1.0000
2084.0000	2022.0000	0.1756	0.0321	0.0000	22.1569	0.4999	0.0054	0.7476	0.0786	-0.2014	0.0000	2.1972	0.3333	0.2806	0.2394	1.1879	0.0000	2.9957	0.4357	0.0073	2.4539	4.2047	1.0000
2085.0000	2019.0000	0.1416	0.0340	0.0000	23.3615	0.5239	0.0593	0.7879	0.0974	-0.0197	0.0000	2.1972	0.3333	0.4618	0.1272	1.5975	0.0000	2.9444	0.7366	0.0446	1.9360	0.0000	0.0000
2085.0000	2020.0000	0.1335	0.0381	0.1729	23.4942	0.5299	0.0444	0.6210	0.1087	-0.0082	0.0000	2.1972	0.3333	0.3337	0.1883	1.4089	0.0000	2.9957	0.6077	0.0000	1.8736	0.0000	0.0000
2085.0000	2021.0000	0.1445	0.0368	0.0779	23.5199	0.5575	0.0329	0.7685	0.0498	0.1623	0.0000	2.1972	0.3333	0.3337	0.1972	1.2900	0.0000	3.0445	0.5193	0.0000	1.8629	0.6931	0.0000
2085.0000	2022.0000	0.1509	0.0352	0.1339	23.6240	0.5394	0.0597	0.9476	0.0734	0.3173	0.0000	2.1972	0.3333	0.3407	0.1972	1.2401	0.0000	3.0910	0.5902	0.0000	1.8129	1.0986	0.0000
2087.0000	2017.0000	0.0151	0.0313	0.0000	22.9335	0.6409	0.0344	0.6093	0.0117	0.2716	0.0000	2.1972	0.3333	0.2730	0.0654	1.1620	1.0000	3.1781	0.3869	0.0019	2.1429	0.0000	0.0000
2087.0000	2019.0000	0.0459	0.0323	0.0000	22.9803	0.5591	0.0292	0.5935	0.1166	-0.0541	0.0000	2.1972	0.3333	0.2730	0.0628	0.8645	1.0000	3.2581	0.3083	0.0020	2.1253	0.0000	0.0000
2087.0000	2020.0000	0.0469	0.0322	0.0000	23.0441	0.5721	0.0172	0.4930	-0.0124	-0.1511	0.0000	2.1972	0.3333	0.2730	0.0538	0.9131	1.0000	3.2958	0.3041	0.0020	2.0981	0.0000	0.0000
2087.0000	2021.0000	0.0493	0.0307	0.0000	23.0810	0.5930	0.0044	0.5112	0.0344	0.0899	0.0000	2.1972	0.3333	0.2730	0.0538	0.8715	1.0000	3.3322	0.3054	0.0020	2.0828	1.0986	0.0000
2087.0000	2022.0000	0.0461	0.0294	0.0000	22.6340	0.8962	-0.1858	0.4537	0.0447	-0.3512	1.0000	2.1972	0.3333	0.2730	0.0538	1.2765	1.0000	3.3673	0.3189	0.0020	2.2794	0.0000	0.0000
2088.0000	2015.0000	0.1332	0.0352	0.0860	21.4659	0.2374	0.0282	0.5560	0.0766	-0.0382	0.0000	2.1972	0.3333	0.2900	0.4814	1.6878	0.0000	3.1781	0.1438	0.1535	2.7008	0.0000	0.0000
2088.0000	2016.0000	0.1272	0.0363	0.0130	21.4733	0.2047	0.0496	0.5639	0.1678	0.0501	0.0000	2.1972	0.3333	0.2900	0.4814	1.8070	0.0000	3.2189	0.1672	0.1535	2.7001	0.0000	0.0000
2088.0000	2017.0000	0.1039	0.0367	0.0000	21.6152	0.2319	0.0938	0.7004	0.1747	0.3415	0.0000	2.1972	0.3333	0.2900	0.4814	1.6484	0.0000	3.2581	0.1916	0.1423	2.6557	0.0000	0.0000
2088.0000	2018.0000	0.1097	0.0307	0.0448	21.7559	0.2766	0.1171	0.7021	0.0824	0.1545	0.0000	2.1972	0.3333	0.2812	0.4814	1.2124	0.0000	3.2958	0.2258	0.1463	2.6100	0.0000	0.0000
2088.0000	2019.0000	0.1099	0.0381	0.0000	21.8495	0.2853	0.1155	0.7287	0.0868	0.1654	0.0000	2.1972	0.3333	0.2814	0.4814	1.4663	0.0000	3.3322	0.4718	0.1464	2.5790	0.0000	0.0000
2088.0000	2020.0000	0.1092	0.0443	0.0000	21.9185	0.2805	0.1159	0.7281	0.1354	0.0832	0.0000	2.1972	0.3333	0.2814	0.4814	1.4361	0.0000	3.3673	0.4310	0.1448	2.5561	0.0000	0.0000
2088.0000	2021.0000	0.1119	0.0429	0.0141	22.0640	0.3106	0.1499	0.8880	0.1375	0.3604	0.0000	2.1972	0.3333	0.2814	0.4814	3.4434	0.0000	3.4012	0.6197	0.1449	2.5048	1.9459	1.0000
2088.0000	2022.0000	0.1147	0.0378	0.0124	22.0881	0.2643	0.1505	0.8711	0.1571	0.0652	0.0000	2.1972	0.3333	0.5300	0.2159	3.0093	0.0000	3.4340	0.7709	0.1223	2.4971	2.0794	1.0000
2089.0000	2015.0000	0.8379	0.0518	0.2229	22.3084	0.5899	0.0376	0.4138	0.0936	0.5250	0.0000	2.1972	0.3333	0.1805	0.9120	2.9113	0.0000	2.9444	0.2813	0.3573	2.3939	3.8918	1.0000
2089.0000	2016.0000	0.8466	0.0405	0.5525	22.4051	0.6212	0.0111	0.3707	0.0384	0.0911	0.0000	2.1972	0.3333	0.1805	0.9120	2.0227	0.0000	2.9957	0.2393	0.3569	2.3579	3.5835	1.0000
2089.0000	2017.0000	0.1761	0.0336	0.0000	22.2366	0.5966	-0.0329	0.3236	0.0392	-0.1557	1.0000	2.1972	0.3333	0.1805	0.9120	1.9201	0.0000	3.0445	0.1773	0.3569	2.4256	3.4340	1.0000
2090.0000	2017.0000	0.2122	0.0680	0.0000	22.1023	0.6778	0.0372	0.5921	-0.0196	0.2304	0.0000	2.1972	0.3333	0.3715	0.1165	1.9127	0.0000	3.1355	0.4917	0.0354	2.4800	3.9703	1.0000
2090.0000	2019.0000	0.2440	0.0927	0.0000	22.0295	0.6336	0.0247	0.5260	0.1077	0.1865	0.0000	2.1972	0.3333	0.3672	0.0395	1.7856	0.0000	3.2189	0.4439	0.0161	2.5101	3.7842	1.0000
2090.0000	2020.0000	0.2618	0.0856	0.0000	21.9716	0.5991	0.0217	0.5161	0.0697	-0.0655	0.0000	2.1972	0.3333	0.3672	0.0395	1.5426	0.0000	3.2581	0.4109	0.0150	2.5327	3.2581	1.0000
2090.0000	2021.0000	0.2701	0.1005	0.0000	21.6404	0.4784	0.0528	0.5482	0.0154	-0.1170	0.0000	2.1972	0.3333	0.3492	0.1685	1.9963	0.0000	3.2958	0.3830	0.0150	2.6489	3.5264	1.0000
2090.0000	2022.0000	0.2790	0.1232	0.0000	21.6821	0.5167	0.0124	0.5979	0.0356	-0.0689	0.0000	2.1972	0.3333	0.2505	0.3194	2.3837	0.0000	3.3322	0.3599	0.0150	2.6364	3.6376	1.0000
2092.0000	2015.0000	0.0505	0.0083	0.0015	24.3349	0.6769	0.0055	0.4441	0.0186	0.3656	0.0000	2.4849	0.4167	0.2449	0.2203	1.0065	1.0000	2.7081	0.3158	0.0002	1.4186	0.0000	0.0000
2092.0000	2016.0000	0.0475	0.0111	0.1041	24.5663	0.6425	0.0460	0.5547	0.0412	0.5306	0.0000	2.4849	0.4167	0.2108	0.4507	1.0913	1.0000	2.7726	0.2816	0.0002	1.2884	1.9459	1.0000
2092.0000	2017.0000	0.0574	0.0072	0.0202	24.7419	0.6558	0.0480	0.8028	0.0675	0.7575	0.0000	2.5649	0.3846	0.1939	0.5383	1.1605	1.0000	2.8332	0.5141	0.0001	1.1870	1.0986	0.0000
2092.0000	2018.0000	0.0444	0.0153	0.0292	24.7945	0.6632	0.0448	1.2292	0.1090	0.7103	0.0000	2.5649	0.3846	0.1935	0.5393	0.9254	1.0000	2.8904	0.4566	0.0001	1.1577	1.6094	1.0000
2092.0000	2019.0000	0.0301	0.0062	0.0478	24.8195	0.6392	0.0032	1.4000	0.1365	0.1837	0.0000	2.4849	0.4167	0.1935	0.5393	0.8816	1.0000	2.9444	0.4740	0.0001	1.1448	1.3863	0.0000
2092.0000	2020.0000	0.0313	0.0041	0.0549	24.8810	0.6660	-0.0007	1.3476	0.1104	0.0130	1.0000	2.5649	0.3846	0.1935	0.5393	0.8725	1.0000	2.9957	0.4928	0.0000	1.1094	1.6094	1.0000
2092.0000	2021.0000	0.0312	0.0117	0.0208	25.0148	0.5722	0.0435	0.9028	0.0610	-0.2581	0.0000	2.5649	0.3846	0.1946	0.4135	0.9237	1.0000	3.0445	0.2088	0.0000	1.0289	1.6094	1.0000
2092.0000	2022.0000	0.0547	0.0222	0.0109	25.1101	0.5902	0.0143	0.7285	0.0662	-0.1049	0.0000	2.1972	0.3333	0.2080	0.2200	0.8387	1.0000	3.0910	0.3550	0.0004	0.9711	1.6094	1.0000
2094.0000	2017.0000	0.0266	0.0057	0.0000	22.2623	0.3849	0.1179	1.2397	0.0096	0.9724	0.0000	1.9459	0.4286	0.2216	0.2299	1.7773	0.0000	3.0445	0.5507	0.0003	2.4157	2.9444	1.0000
2094.0000	2019.0000	0.0428	0.0065	0.0000	22.4372	0.3889	0.0085	0.9549	0.0208	0.0035	0.0000	1.9459	0.4286	0.2141	0.2299	0.9874	0.0000	3.1355	0.4269	0.0009	2.3507	3.0910	1.0000
2094.0000	2020.0000	0.0622	0.0081	0.0000	22.2930	0.4239	-0.1102	0.7728	-0.0366	-0.2691	1.0000	1.9459	0.4286	0.2141	0.2299	0.9616	0.0000	3.1781	0.4016	0.0009	2.4092	2.7726	1.0000
2094.0000	2021.0000	0.0605	0.0125	0.0000	22.2426	0.4642	-0.0038	0.6727	-0.0901	-0.2121	1.0000	1.9459	0.4286	0.2141	0.2299	1.1476	0.0000	3.2189	0.3631	0.0009	2.4303	2.7081	1.0000
2094.0000	2022.0000	0.1228	0.0126	0.0000	21.8976	0.5467	-0.2189	0.7563	0.0161	-0.0640	1.0000	1.9459	0.4286	0.2141	0.2299	1.4645	0.0000	3.2581	0.3181	0.0009	2.5592	2.3979	1.0000
2096.0000	2015.0000	0.0690	0.0300	0.0577	22.0310	0.3533	0.0370	0.6470	0.0376	0.2274	0.0000	2.1972	0.3333	0.4162	0.5597	2.9622	1.0000	2.7081	0.7764	0.0016	2.4892	0.0000	0.0000
2096.0000	2016.0000	0.0720	0.0301	0.0472	22.2179	0.5302	0.0097	0.6527	0.0003	0.2105	0.0000	2.1972	0.3333	0.4162	0.5597	1.7329	1.0000	2.7726	0.7351	0.0016	2.4219	0.6931	0.0000
2096.0000	2017.0000	0.0680	0.0260	0.0442	22.0832	0.4725	0.0061	0.6283	-0.0400	-0.0140	0.0000	2.0794	0.3750	0.4162	0.5597	1.2566	1.0000	2.8332	0.7102	0.0016	2.4750	0.0000	0.0000
2096.0000	2019.0000	0.0720	0.0254	0.0000	22.0280	0.4401	0.0075	0.6805	0.0745	0.1600	0.0000	2.1972	0.3333	0.4162	0.5597	1.0946	1.0000	2.9444	0.6901	0.0000	2.4997	2.0794	1.0000
2096.0000	2020.0000	0.0730	0.0364	0.0000	22.1060	0.4792	0.0068	0.5211	0.1327	-0.2072	0.0000	2.1972	0.3333	0.4162	0.5597	1.1581	1.0000	2.9957	0.6721	0.0000	2.4730	2.1972	1.0000
2096.0000	2021.0000	0.0723	0.0405	0.0000	22.0828	0.5149	0.0131	0.4863	0.0243	-0.0341	0.0000	2.1972	0.3333	0.4065	0.5597	1.7467	1.0000	3.0445	0.6748	0.0029	2.4836	2.3026	1.0000
2096.0000	2022.0000	0.0730	0.0329	0.0000	21.9865	0.4429	0.0149	0.6201	0.1070	0.1933	0.0000	2.1972	0.3333	0.4162	0.5597	1.8138	1.0000	3.0910	0.6579	0.0000	2.5206	2.7726	1.0000
2097.0000	2016.0000	0.1190	0.0272	0.0000	23.0430	0.6907	0.0114	0.2415	0.0193	0.3677	0.0000	1.9459	0.4286	0.2669	0.1488	1.2828	0.0000	2.7726	0.1137	0.2672	2.0777	1.0986	0.0000
2097.0000	2017.0000	0.1188	0.0246	0.0000	23.2319	0.6121	0.0186	0.3514	0.0321	0.9814	0.0000	1.7918	0.5000	0.2479	0.1742	1.1476	0.0000	2.8332	0.0786	0.2493	1.9931	0.6931	0.0000
2097.0000	2018.0000	0.1070	0.0283	0.2406	23.3826	0.6545	0.0346	0.4329	0.0457	0.4585	0.0000	1.7918	0.5000	0.2479	0.1742	1.0526	0.0000	2.8904	0.3000	0.2493	1.9237	1.0986	0.0000
2097.0000	2019.0000	0.1062	0.0315	0.0559	23.4771	0.6785	0.0345	0.4953	0.0470	0.2905	0.0000	2.1972	0.3333	0.1805	0.7722	1.0678	1.0000	2.9444	0.3416	0.1836	1.8800	1.3863	0.0000
2097.0000	2020.0000	0.1230	0.0381	0.1731	23.5773	0.6865	0.0349	0.5673	0.1039	0.2625	0.0000	2.1972	0.3333	0.1394	0.9713	1.1572	1.0000	2.9957	0.3476	0.1384	1.8325	2.3026	1.0000
2097.0000	2021.0000	0.1481	0.0355	0.0808	23.6806	0.7027	0.0176	0.6233	0.0017	0.2165	0.0000	2.1972	0.3333	0.1394	0.7820	1.2231	1.0000	3.0445	0.3666	0.1045	1.7825	2.9957	1.0000
2097.0000	2022.0000	0.1565	0.0439	0.0977	23.7476	0.7694	-0.0587	0.3667	-0.0760	-0.3599	1.0000	2.3979	0.3636	0.1394	0.7820	1.0722	1.0000	3.0910	0.3507	0.0024	1.7502	2.6391	1.0000
2098.0000	2015.0000	0.0406	0.0236	0.3276	21.1132	0.2948	0.0504	0.7298	0.1188	-0.0077	0.0000	2.1972	0.3333	0.3219	0.4191	2.6906	0.0000	3.1781	0.4723	0.0000	2.8073	0.0000	0.0000
2098.0000	2016.0000	0.0478	0.0284	0.1078	21.1031	0.2271	0.0806	0.8000	0.1114	0.1287	0.0000	2.1972	0.3333	0.2500	0.5397	4.4210	0.0000	3.2189	0.5753	0.0000	2.8118	0.0000	0.0000
2098.0000	2018.0000	0.0649	0.0251	0.0870	21.4872	0.6793	-0.2552	0.8524	0.1819	0.2218	1.0000	2.1972	0.3333	0.2500	0.5397	1.8545	0.0000	3.2958	0.5260	0.0000	2.6988	3.0910	1.0000
2098.0000	2019.0000	0.0744	0.0317	0.1960	21.4391	0.6474	0.0153	0.9155	0.1425	-0.1555	0.0000	2.0794	0.3750	0.2500	0.5397	1.8671	0.0000	3.3322	0.5573	0.0000	2.7155	3.2189	1.0000
2098.0000	2020.0000	0.0831	0.0394	0.0467	21.5164	0.5895	0.0884	0.7471	0.1179	-0.1716	0.0000	2.1972	0.3333	0.2500	0.5397	1.5095	0.0000	3.3673	0.5799	0.0000	2.6923	2.9444	1.0000
2098.0000	2021.0000	0.1095	0.0314	0.0000	21.4720	0.5130	0.0570	1.0460	0.0576	0.4225	0.0000	2.1972	0.3333	0.2500	0.5946	1.6644	0.0000	3.4012	0.6014	0.0000	2.7078	2.7081	1.0000
2098.0000	2022.0000	0.1089	0.0362	0.0000	21.3356	0.4084	0.0311	1.0671	0.1610	-0.0660	0.0000	2.1972	0.3333	0.2500	0.6244	1.6543	0.0000	3.4340	0.6098	0.0000	2.7516	2.7081	1.0000
2099.0000	2017.0000	0.1339	0.0463	0.0000	22.7337	0.3114	0.0476	0.3213	0.0138	-0.0513	0.0000	2.1972	0.3333	0.3552	0.2062	1.5517	0.0000	2.6391	0.4639	0.0115	2.2082	0.0000	0.0000
2099.0000	2020.0000	0.1438	0.0534	0.0000	22.6944	0.1848	0.0459	0.3549	0.0744	-0.1598	0.0000	2.0794	0.3750	0.3422	0.2144	2.0942	0.0000	2.8332	0.4184	0.0053	2.2327	0.0000	0.0000
2099.0000	2021.0000	0.1359	0.0663	0.0000	22.8052	0.2377	0.0124	0.3270	0.0128	0.0054	0.0000	2.0794	0.3750	0.3237	0.2267	1.8954	0.0000	2.8904	0.4067	0.0053	2.1876	0.0000	0.0000
2099.0000	2022.0000	0.1345	0.0536	0.0000	22.8507	0.2726	0.0105	0.3295	0.0138	0.0883	0.0000	2.1972	0.3333	0.3237	0.2267	1.6205	0.0000	2.9444	0.0767	0.0013	2.1700	0.0000	0.0000
2100.0000	2017.0000	0.0633	0.0148	0.0000	22.4936	0.4798	0.0779	0.8935	0.1106	0.0418	0.0000	2.1972	0.3333	0.2947	0.5358	1.5978	1.0000	2.8904	0.4606	0.0000	2.3181	1.3863	0.0000
2100.0000	2019.0000	0.1328	0.0125	0.0000	23.1351	0.5370	0.0603	0.7604	0.0275	0.4178	0.0000	2.1972	0.3333	0.2664	0.3546	1.7580	1.0000	2.9957	0.5532	0.0000	2.0446	0.6931	0.0000
2100.0000	2020.0000	0.1194	0.0087	0.0000	23.4788	0.5634	0.1328	0.8918	-0.0382	0.6033	0.0000	2.0794	0.3750	0.2641	0.2422	1.2872	1.0000	3.0445	0.4873	0.0000	1.8831	1.0986	0.0000
2100.0000	2021.0000	0.0721	0.0091	0.0000	23.5673	0.5471	-0.0412	0.9567	0.0892	0.3135	1.0000	2.0794	0.3750	0.2097	0.2422	1.3101	1.0000	3.0910	0.5292	0.0000	1.8413	1.6094	1.0000
2100.0000	2022.0000	0.0830	0.0108	0.0000	23.6865	0.5008	0.0117	0.9168	0.0169	0.0627	0.0000	2.0794	0.3750	0.2115	0.2400	1.0821	1.0000	3.1355	0.4346	0.0000	1.7831	1.6094	1.0000
2101.0000	2017.0000	0.1843	0.0363	0.0000	22.7895	0.4186	0.0589	0.8564	0.0845	0.8679	0.0000	2.3979	0.3636	0.1450	0.8098	1.2607	1.0000	2.8904	0.5792	0.0015	2.1944	0.0000	0.0000
2101.0000	2019.0000	0.1520	0.0421	0.0000	22.8126	0.4085	0.0103	0.7130	0.1088	-0.0254	0.0000	2.3979	0.3636	0.1923	0.6104	0.9033	1.0000	2.9957	0.5604	0.0016	2.1886	0.6931	0.0000
2101.0000	2020.0000	0.1525	0.0468	0.0000	22.8136	0.3938	0.0239	0.6923	0.1427	-0.0525	0.0000	2.3979	0.3636	0.1807	0.6525	0.8483	1.0000	3.0445	0.5872	0.0006	2.1901	0.0000	0.0000
2101.0000	2021.0000	0.1653	0.0469	0.0000	22.7549	0.3331	0.0441	0.7640	0.0915	0.0728	0.0000	2.3979	0.3636	0.1811	0.6525	1.1499	1.0000	3.0910	0.5811	0.0001	2.2172	1.6094	1.0000
2101.0000	2022.0000	0.1452	0.0454	0.0000	22.9367	0.4277	0.0573	0.7955	0.0972	0.1113	0.0000	2.3979	0.3636	0.1811	0.6525	1.6806	1.0000	3.1355	0.5792	0.0001	2.1399	2.1972	1.0000
2102.0000	2015.0000	0.0959	0.0128	0.4149	22.3067	0.4029	0.0410	0.2820	0.0140	-0.2976	0.0000	2.1972	0.3333	0.1387	0.9346	1.8997	0.0000	2.6391	0.1686	0.2424	2.3823	2.9957	1.0000
2102.0000	2016.0000	0.1042	0.0221	0.2697	22.6862	0.3558	0.0413	0.1480	0.0022	-0.3260	0.0000	2.1972	0.3333	0.1296	0.5805	1.5109	0.0000	2.7081	0.0550	0.2094	2.2312	3.9120	1.0000
2102.0000	2017.0000	0.1134	0.0058	0.0000	22.8287	0.3495	0.0363	1.2701	0.0405	3.0806	0.0000	2.1972	0.3333	0.1235	0.7114	1.3342	0.0000	2.7726	0.1324	0.0844	2.1727	3.9703	1.0000
2104.0000	2017.0000	0.2905	0.0890	0.0000	21.5056	0.1399	0.0763	0.6364	-0.1729	0.0111	0.0000	2.0794	0.3750	0.2021	0.0976	2.6879	0.0000	3.0910	0.0429	0.2035	2.6847	4.2767	1.0000
2104.0000	2019.0000	0.2847	0.0827	0.0000	21.5776	0.1415	0.0378	0.6676	-0.0189	-0.0916	0.0000	2.1972	0.3333	0.2065	0.0976	2.1901	0.0000	3.1781	0.0392	0.2077	2.6649	4.1431	1.0000
2104.0000	2020.0000	0.2759	0.1212	0.0000	21.5830	0.1576	-0.0112	0.4466	0.2181	-0.3148	1.0000	2.0794	0.3750	0.2065	0.0976	2.0242	0.0000	3.2189	0.0255	0.2074	2.6647	4.1271	1.0000
2104.0000	2021.0000	0.2339	0.1046	0.0000	21.5035	0.1547	0.0234	0.4224	0.0286	-0.0877	0.0000	2.0794	0.3750	0.2065	0.0976	2.1168	0.0000	3.2581	0.0248	0.2074	2.6920	4.0431	1.0000
2104.0000	2022.0000	0.2316	0.0892	0.0000	21.5442	0.1393	0.0368	0.4641	-0.0758	0.0769	0.0000	2.0794	0.3750	0.2055	0.0545	2.2026	0.0000	3.2958	0.0016	0.2066	2.6804	4.2905	1.0000
2105.0000	2017.0000	0.0850	0.0270	0.0000	21.0976	0.6066	0.0302	1.2263	0.0348	0.2630	0.0000	2.3979	0.3636	0.4193	0.1588	2.2615	0.0000	2.7081	0.5031	0.0000	2.7929	1.0986	0.0000
2105.0000	2019.0000	0.1412	0.0246	0.0000	21.2190	0.6372	0.0145	1.1925	0.1638	0.3081	0.0000	2.3979	0.3636	0.4193	0.1588	1.9615	0.0000	2.8332	0.5114	0.0001	2.7627	0.0000	0.0000
2105.0000	2020.0000	0.1536	0.0267	0.0000	21.3302	0.6123	0.1029	1.0742	0.1339	-0.0505	0.0000	2.3979	0.3636	0.4193	0.1354	2.0724	0.0000	2.8904	0.6294	0.0001	2.7315	1.0986	0.0000
2105.0000	2021.0000	0.1705	0.0296	0.0000	21.5485	0.5866	0.1465	1.2795	0.0990	0.4107	0.0000	2.3979	0.3636	0.4193	0.1354	2.1994	0.0000	2.9444	0.6005	0.0001	2.6650	0.0000	0.0000
2105.0000	2022.0000	0.1612	0.0310	0.0000	21.3736	0.4404	0.0988	0.8693	0.1927	-0.3072	0.0000	2.3979	0.3636	0.4193	0.1354	1.8135	0.0000	2.9957	0.5040	0.0001	2.7224	1.3863	0.0000
2106.0000	2017.0000	0.2017	0.0338	0.0000	22.2648	0.1881	0.0319	0.8562	0.0755	0.1895	0.0000	2.4849	0.3333	0.2084	0.3532	1.7223	1.0000	2.8904	0.3103	0.0035	2.4086	0.6931	0.0000
2106.0000	2019.0000	0.2035	0.0415	0.0000	22.3959	0.2382	0.0557	0.9443	0.1157	0.0874	0.0000	2.4849	0.3333	0.2084	0.3532	1.4971	1.0000	2.9957	0.3186	0.0031	2.3615	2.3979	1.0000
2106.0000	2020.0000	0.1857	0.0406	0.0000	22.5475	0.2867	0.0762	1.1717	0.0389	0.4059	0.0000	2.4849	0.3333	0.2084	0.3532	1.5880	1.0000	3.0445	0.3251	0.0031	2.3023	2.3026	1.0000
2106.0000	2021.0000	0.1847	0.0410	0.0000	22.6000	0.2834	0.0774	1.2069	0.0978	0.1379	0.0000	2.4849	0.3333	0.2084	0.3532	1.5258	1.0000	3.0910	0.3173	0.0031	2.2825	2.4849	1.0000
2106.0000	2022.0000	0.2640	0.0457	0.0000	22.5554	0.2023	0.0576	0.9630	0.1174	-0.1990	0.0000	2.4849	0.3333	0.2084	0.3532	1.0698	1.0000	3.1355	0.3208	0.0031	2.3027	2.0794	1.0000
2107.0000	2017.0000	0.1366	0.0436	0.0000	20.5672	0.2334	0.1035	0.9309	0.1448	0.2910	0.0000	2.1972	0.3333	0.5027	0.0347	5.3933	0.0000	2.7081	0.5196	0.0426	2.9322	0.0000	0.0000
2107.0000	2019.0000	0.1486	0.0607	0.0000	20.7313	0.2310	0.1007	0.8913	0.0314	0.1109	0.0000	2.1972	0.3333	0.5027	0.0347	3.2354	0.0000	2.8332	0.5158	0.0321	2.8967	0.6931	0.0000
2107.0000	2020.0000	0.1518	0.0464	0.0000	21.0381	0.3300	0.1567	0.8461	0.1435	0.1695	0.0000	2.1972	0.3333	0.5027	0.0347	3.6518	0.0000	2.8904	0.5157	0.0316	2.8170	1.7918	1.0000
2107.0000	2021.0000	0.1460	0.0504	0.0000	20.8726	0.1997	0.1275	0.7448	0.1724	-0.0630	0.0000	2.1972	0.3333	0.5027	0.0347	3.8101	0.0000	2.9444	0.5170	0.0290	2.8644	1.6094	1.0000
2107.0000	2022.0000	0.1039	0.0494	0.0000	20.8186	0.2820	0.0795	0.8976	0.1684	0.0765	0.0000	2.1972	0.3333	0.5027	0.0347	3.5020	0.0000	2.9957	0.5294	0.0175	2.8807	1.0986	0.0000
2108.0000	2017.0000	0.0347	0.0071	0.0000	22.0658	0.1604	0.1461	0.9449	0.1311	0.2747	0.0000	2.1972	0.3333	0.2916	0.2263	3.3965	0.0000	3.1355	0.4279	0.0000	2.4935	1.3863	0.0000
2108.0000	2019.0000	0.0369	0.0139	0.0000	22.2826	0.2931	0.0330	0.6241	0.0395	-0.0989	0.0000	2.1972	0.3333	0.2980	0.1813	1.4589	0.0000	3.2189	0.3697	0.0000	2.4149	1.6094	1.0000
2108.0000	2020.0000	0.0467	0.0112	0.0000	22.3217	0.2763	0.0610	0.5695	0.0543	-0.0780	0.0000	2.1972	0.3333	0.2980	0.1813	1.8189	0.0000	3.2581	0.3713	0.0000	2.4012	0.0000	0.0000
2108.0000	2021.0000	0.0512	0.0148	0.0000	22.4304	0.3070	0.0690	0.5525	0.0903	0.0459	0.0000	2.1972	0.3333	0.2980	0.1813	2.3183	0.0000	3.2958	0.5292	0.0000	2.3598	1.6094	1.0000
2108.0000	2022.0000	0.0601	0.0117	0.0000	22.6710	0.2544	0.0471	0.4526	0.0410	-0.0189	0.0000	2.1972	0.3333	0.2336	0.1961	1.3001	0.0000	3.3322	0.4156	0.0008	2.2625	1.0986	0.0000
2109.0000	2017.0000	0.0671	0.0062	0.0247	22.1398	0.1908	0.0482	0.4424	0.1180	-0.0705	0.0000	2.1972	0.3333	0.4824	0.4380	1.1089	1.0000	3.0445	0.0060	0.0000	2.4623	0.0000	0.0000
2109.0000	2021.0000	0.2010	0.0333	0.0000	22.2980	0.0756	0.1178	0.6206	0.1407	0.4625	0.0000	2.1972	0.3333	0.4824	0.4380	1.3946	1.0000	3.2189	0.7026	0.0000	2.4089	0.0000	0.0000
2109.0000	2022.0000	0.2133	0.0310	0.0000	22.3365	0.0649	0.0800	0.6616	0.0578	0.1482	0.0000	2.1972	0.3333	0.4824	0.4380	1.1264	1.0000	3.2581	0.7032	0.0000	2.3955	0.0000	0.0000
2110.0000	2019.0000	0.1374	0.0208	0.0000	24.1167	0.3686	0.1271	1.5697	0.0703	0.2555	0.0000	2.0794	0.3750	0.5418	0.0371	1.1253	1.0000	2.9444	0.6774	0.0000	1.5490	2.6391	1.0000
2110.0000	2020.0000	0.1239	0.0240	0.0000	24.4914	0.5271	0.0646	1.2256	0.1121	0.0687	0.0000	2.0794	0.3750	0.5636	0.0387	0.9175	1.0000	2.9957	0.6611	0.0000	1.3408	2.5649	1.0000
2110.0000	2021.0000	0.1381	0.0221	0.0000	24.5514	0.4933	0.0896	1.4058	0.0213	0.2902	0.0000	2.1972	0.3333	0.5655	0.0458	0.8559	1.0000	3.0445	0.6820	0.0000	1.3080	2.6391	1.0000
2110.0000	2022.0000	0.1398	0.0294	0.0000	24.5589	0.5378	0.0033	1.1193	-0.0194	-0.1768	0.0000	2.0794	0.3750	0.5655	0.0375	0.8032	1.0000	3.0910	0.6630	0.0000	1.3054	2.3026	1.0000
2111.0000	2017.0000	0.1412	0.0543	0.0613	22.2246	0.4048	0.0272	0.4174	0.0064	0.1600	0.0000	2.1972	0.3333	0.2808	0.4900	1.4723	0.0000	2.7726	0.4869	0.1512	2.4193	1.3863	0.0000
2111.0000	2019.0000	0.1382	0.0452	0.0000	22.2953	0.3841	0.0708	0.5432	0.1266	0.1665	0.0000	2.1972	0.3333	0.2825	0.4872	1.5561	0.0000	2.8904	0.3862	0.1451	2.3968	1.3863	0.0000
2111.0000	2020.0000	0.1400	0.0531	0.0059	22.4621	0.4250	0.0731	0.5644	0.1413	0.1621	0.0000	2.1972	0.3333	0.2725	0.4624	1.4001	0.0000	2.9444	0.4063	0.1334	2.3330	2.3026	1.0000
2111.0000	2021.0000	0.1469	0.0660	0.0058	22.3891	0.3947	0.0092	0.5608	-0.0798	0.0385	0.0000	1.9459	0.4286	0.2723	0.4626	1.5572	0.0000	2.9957	0.4161	0.0089	2.3642	2.3979	1.0000
2111.0000	2022.0000	0.1144	0.0717	0.0075	22.4124	0.4336	0.0432	0.4312	0.0305	-0.2381	0.0000	2.1972	0.3333	0.2723	0.4626	1.3715	0.0000	3.0445	0.3764	0.1349	2.3569	2.7726	1.0000
2112.0000	2016.0000	0.1486	0.0449	0.0000	20.9302	0.5891	0.0039	0.3638	0.0573	-0.4782	0.0000	1.7918	0.5000	0.1477	0.6057	3.4701	1.0000	2.7726	0.3275	0.1253	2.8421	0.6931	0.0000
2112.0000	2017.0000	0.1589	0.0663	0.0000	20.8791	0.6763	-0.1038	0.4469	0.0393	0.1064	1.0000	1.7918	0.5000	0.1477	0.6057	3.4280	1.0000	2.8332	0.4284	0.1177	2.8582	1.0986	0.0000
2112.0000	2019.0000	0.1529	0.0347	0.0000	20.7626	0.6344	0.0098	0.6955	-0.0385	0.2448	0.0000	1.7918	0.5000	0.1477	0.4100	1.9469	1.0000	2.9444	0.2868	0.0185	2.8932	0.0000	0.0000
2112.0000	2020.0000	0.1623	0.0337	0.0000	20.8314	0.6433	0.0295	0.9380	-0.0462	0.4222	0.0000	1.7918	0.5000	0.1477	0.4100	2.1078	1.0000	2.9957	0.3172	0.0185	2.8774	0.0000	0.0000
2112.0000	2021.0000	0.1748	0.0316	0.0000	20.9541	0.6689	0.0156	0.8709	-0.0190	0.0231	0.0000	1.9459	0.4286	0.1477	0.4100	1.9519	1.0000	3.0445	0.2793	0.0185	2.8465	0.6931	0.0000
2112.0000	2022.0000	0.1701	0.0356	0.0000	21.1860	0.7151	0.0300	0.9178	-0.0371	0.2644	0.0000	1.9459	0.4286	0.1477	0.2056	1.9285	1.0000	3.0910	0.1619	0.0000	2.7827	0.6931	0.0000
2114.0000	2017.0000	0.0173	0.0015	0.0000	21.5800	0.2315	0.0258	0.7622	-0.0048	0.6127	0.0000	2.1972	0.3333	0.2740	0.6863	2.3967	1.0000	2.8904	0.5913	0.0001	2.6526	1.3863	0.0000
2114.0000	2019.0000	0.0583	0.0023	0.0000	21.5261	0.2984	0.0108	0.8435	0.1513	0.7382	0.0000	2.0794	0.3750	0.2740	0.6863	1.3779	1.0000	2.9957	0.4937	0.0000	2.6743	0.0000	0.0000
2114.0000	2020.0000	0.0578	0.0024	0.0000	21.5827	0.3731	-0.0556	0.7500	0.0218	-0.0772	1.0000	2.0794	0.3750	0.2740	0.1908	1.4836	1.0000	3.0445	0.2900	0.0000	2.6579	1.0986	0.0000
2114.0000	2021.0000	0.0549	0.0024	0.0000	21.5820	0.3622	0.0114	0.7729	0.0612	0.0593	0.0000	2.0794	0.3750	0.2740	0.0582	1.4831	1.0000	3.0910	0.3050	0.0000	2.6600	0.0000	0.0000
2114.0000	2022.0000	0.0577	0.0022	0.0000	21.6374	0.4871	-0.1004	0.8110	-0.0364	0.0789	1.0000	2.0794	0.3750	0.2740	0.0618	1.3531	1.0000	3.1355	0.3062	0.0000	2.6435	0.6931	0.0000
2115.0000	2015.0000	0.2011	0.1073	0.1699	21.4497	0.5310	0.0094	0.4217	0.1176	-0.0437	0.0000	2.1972	0.3333	0.1935	0.5173	3.2261	0.0000	2.4849	0.1498	0.2196	2.6782	3.2958	1.0000
2115.0000	2016.0000	0.1959	0.0829	0.1647	21.6823	0.6213	0.0108	0.4228	0.0514	0.1431	0.0000	1.9459	0.4286	0.1909	0.5173	2.0713	0.0000	2.5649	0.1371	0.2170	2.6057	3.3673	1.0000
2115.0000	2017.0000	0.2840	0.0759	0.1230	22.1902	0.5632	0.0132	0.3402	0.0047	0.1949	0.0000	1.9459	0.4286	0.1560	0.8015	1.4418	0.0000	2.6391	0.1202	0.1773	2.4271	3.7136	1.0000
2115.0000	2018.0000	0.3663	0.0339	0.0559	22.2446	0.4623	0.0513	0.7973	-0.0087	1.8956	0.0000	1.9459	0.4286	0.1435	0.8015	1.4329	0.0000	2.7081	0.1608	0.2795	2.4091	3.4012	1.0000
2115.0000	2019.0000	0.3506	0.0227	0.0359	22.2561	0.4383	0.0375	1.2072	0.1683	0.5643	0.0000	1.9459	0.4286	0.1436	0.8015	1.6055	0.0000	2.7726	0.1257	0.2765	2.4072	3.5264	1.0000
2115.0000	2020.0000	0.3324	0.0099	0.1266	22.2608	0.4485	0.0006	1.8823	0.1426	0.5719	0.0000	1.7918	0.5000	0.1441	0.8015	1.3114	0.0000	2.8332	0.1020	0.2598	2.4079	3.5264	1.0000
2117.0000	2015.0000	0.1906	0.0592	0.1343	21.4307	0.2655	0.1205	0.6521	0.1463	0.1309	0.0000	1.9459	0.4286	0.2267	0.4868	8.5145	0.0000	2.6391	0.7036	0.0004	2.6904	1.9459	1.0000
2117.0000	2016.0000	0.1923	0.0673	0.0827	21.5159	0.2792	0.1122	0.7038	0.0871	0.1872	0.0000	2.0794	0.3750	0.1509	0.7316	5.2099	0.0000	2.7081	0.6210	0.0004	2.6661	1.9459	1.0000
2117.0000	2017.0000	0.1905	0.0663	0.0927	21.5283	0.3213	0.1038	0.6431	0.1456	-0.0415	0.0000	2.0794	0.3750	0.1234	0.9056	3.4821	0.0000	2.7726	0.4810	0.0004	2.6646	2.1972	1.0000
2117.0000	2018.0000	0.2020	0.0631	0.0635	21.5617	0.2962	0.1133	0.6795	0.1365	0.0813	0.0000	2.0794	0.3750	0.1234	0.9056	2.5215	0.0000	2.8332	0.4747	0.0004	2.6563	2.3026	1.0000
2117.0000	2019.0000	0.2348	0.0658	0.0722	21.5713	0.2974	0.1151	0.6436	0.1812	-0.0324	0.0000	2.0794	0.3750	0.1234	0.9056	3.2059	0.0000	2.8904	0.4082	0.0004	2.6554	1.7918	1.0000
2117.0000	2020.0000	0.2360	0.0855	0.0093	21.5507	0.3062	0.0712	0.5109	0.1142	-0.2105	0.0000	2.0794	0.3750	0.1117	0.8358	2.3812	0.0000	2.9444	0.3782	0.0004	2.6643	1.7918	1.0000
2117.0000	2021.0000	0.2074	0.0621	0.0077	21.5171	0.2845	0.0839	0.5338	0.0867	0.0170	0.0000	2.0794	0.3750	0.1117	0.8358	2.3391	0.0000	2.9957	0.3606	0.0004	2.6772	2.3979	1.0000
2117.0000	2022.0000	0.2137	0.0687	0.0000	21.5303	0.3067	0.0613	0.4783	0.0716	-0.1132	0.0000	2.0794	0.3750	0.1117	0.8358	2.1567	0.0000	3.0445	0.3527	0.0004	2.6749	2.6391	1.0000
2118.0000	2015.0000	0.0461	0.0552	0.5955	22.3323	0.5968	0.0087	0.1399	0.0435	-0.1836	0.0000	1.6094	0.6000	0.4317	0.1398	2.5983	0.0000	2.7081	0.5140	0.0007	2.3751	0.0000	0.0000
2118.0000	2016.0000	0.0415	0.0602	0.2072	22.6154	0.4355	0.0280	0.1409	-0.0350	0.2941	0.0000	1.9459	0.4286	0.3927	0.1266	1.6610	0.0000	2.7726	0.5142	0.0006	2.2634	0.6931	0.0000
2118.0000	2017.0000	0.0364	0.0239	0.1404	22.9070	0.5346	0.0479	0.1711	-0.1487	0.6195	0.0000	1.9459	0.4286	0.3927	0.1266	1.4958	0.0000	2.8332	0.5600	0.0005	2.1409	0.6931	0.0000
2118.0000	2019.0000	0.0639	0.0470	0.0000	23.0896	0.5828	0.0068	0.0835	-0.0303	-0.3515	0.0000	1.9459	0.4286	0.3665	0.1319	1.3326	0.0000	2.9444	0.4563	0.0001	2.0634	0.0000	0.0000
2118.0000	2020.0000	0.0529	0.0563	0.0000	23.0755	0.6440	-0.0667	0.0619	-0.0001	-0.6535	1.0000	1.9459	0.4286	0.3565	0.0336	1.0365	0.0000	2.9957	0.3905	0.0001	2.0719	0.0000	0.0000
2118.0000	2021.0000	0.1446	0.0410	0.0000	23.0998	0.7440	-0.0938	0.0871	-0.0674	-0.1357	1.0000	1.9459	0.4286	0.1643	0.3429	1.1520	0.0000	3.0445	0.2402	0.0001	2.0627	0.0000	0.0000
2118.0000	2022.0000	0.1486	0.0468	0.0000	23.0565	0.8478	-0.1128	0.0716	-0.0001	-0.4185	1.0000	1.7918	0.5000	0.0806	0.7100	1.1372	0.0000	3.0910	0.1551	0.0000	2.0843	0.6931	0.0000
2119.0000	2017.0000	0.1430	0.0390	0.0000	21.2345	0.5150	0.0459	0.8009	0.0094	0.0893	0.0000	1.9459	0.4286	0.1972	0.4320	2.8819	0.0000	2.7726	0.4343	0.0276	2.7557	1.3863	0.0000
2119.0000	2019.0000	0.1378	0.0459	0.0000	21.3174	0.5072	0.0530	0.8124	-0.0046	-0.0436	0.0000	1.9459	0.4286	0.1972	0.4320	3.1082	0.0000	2.8904	0.3576	0.0276	2.7354	2.6391	1.0000
2119.0000	2020.0000	0.1150	0.0398	0.0000	21.3271	0.4690	0.0483	0.8508	0.0877	0.0919	0.0000	1.9459	0.4286	0.1972	0.3813	2.5476	0.0000	2.9444	0.3540	0.0276	2.7347	2.4849	1.0000
2119.0000	2021.0000	0.1130	0.0366	0.0000	21.4815	0.4646	0.0915	1.1074	0.0527	0.4171	0.0000	1.9459	0.4286	0.1972	0.3813	2.9585	0.0000	2.9957	0.3814	0.0276	2.6886	2.3979	1.0000
2119.0000	2022.0000	0.1250	0.0432	0.0000	21.3689	0.3572	0.0505	0.8426	0.1559	-0.2241	0.0000	1.9459	0.4286	0.1972	0.3813	2.6063	0.0000	3.0445	0.3228	0.0000	2.7258	2.1972	1.0000
2121.0000	2015.0000	0.3262	0.0807	0.0849	23.0567	0.7638	0.0270	0.3018	-0.0289	0.1570	0.0000	2.1972	0.3333	0.4102	0.0669	1.6406	0.0000	2.7726	0.0768	0.4394	2.0715	3.7842	1.0000
2121.0000	2016.0000	0.3628	0.0799	0.0126	23.2266	0.7715	0.0246	0.2806	-0.0054	0.3982	0.0000	2.1972	0.3333	0.4095	0.0668	1.3698	0.0000	2.8332	0.0208	0.4587	1.9955	3.7136	1.0000
2121.0000	2017.0000	0.3962	0.0689	0.0000	23.4573	0.6818	0.0287	0.3169	0.0131	0.3840	0.0000	2.1972	0.3333	0.4314	0.0537	1.2506	0.0000	2.8904	0.0350	0.4912	1.8875	3.9120	1.0000
2121.0000	2018.0000	0.3496	0.0961	0.0837	23.3196	0.7276	-0.0845	0.2632	0.0298	-0.1336	1.0000	2.1972	0.3333	0.3235	0.4873	1.1207	0.0000	2.9444	0.3086	0.3832	1.9561	4.3567	1.0000
2121.0000	2019.0000	0.3548	0.0952	0.0079	23.0372	0.8896	-0.2289	0.2716	0.0055	-0.1572	1.0000	2.1972	0.3333	0.2426	0.9952	1.3300	0.0000	2.9957	0.3690	0.2786	2.0892	4.1431	1.0000
2121.0000	2021.0000	0.3687	0.0670	0.0000	22.8372	0.8825	-0.0758	0.3643	0.0298	-0.0417	1.0000	2.1972	0.3333	0.2426	0.5622	1.7394	1.0000	3.0910	0.2922	0.0043	2.1818	3.5264	1.0000
2121.0000	2022.0000	0.3223	0.0661	0.0000	22.8977	0.9211	-0.0140	0.4144	0.0504	0.1065	1.0000	2.0794	0.3750	0.1531	0.5845	2.3955	1.0000	3.1355	0.4701	0.0001	2.1571	3.4340	1.0000
2122.0000	2016.0000	0.0793	0.0400	0.0000	22.6176	0.2962	-0.0363	0.3039	0.1346	0.0284	1.0000	2.1972	0.3333	0.2997	0.4304	2.4373	0.0000	2.7081	0.5260	0.0000	2.2599	2.9444	1.0000
2122.0000	2017.0000	0.0852	0.0390	0.0000	22.8753	0.5298	0.0055	0.3115	0.0094	0.1757	0.0000	2.1972	0.3333	0.2997	0.4169	1.7001	0.0000	2.7726	0.4520	0.0000	2.1524	3.9512	1.0000
2124.0000	2017.0000	0.0349	0.0271	0.0000	22.2146	0.3140	0.0748	0.8830	0.0754	0.2913	0.0000	1.9459	0.4286	0.2475	0.5965	1.3763	0.0000	2.8332	0.0707	0.2558	2.4256	2.5649	1.0000
2124.0000	2019.0000	0.0465	0.0165	0.0000	22.7427	0.6153	0.0145	0.8729	0.0706	0.3293	0.0000	1.9459	0.4286	0.2475	0.3395	2.2598	0.0000	2.9444	0.1215	0.2475	2.2166	2.0794	1.0000
2124.0000	2020.0000	0.0373	0.0101	0.0000	23.4642	0.4325	0.2442	0.9345	0.2542	0.7920	0.0000	1.9459	0.4286	0.2184	0.2591	1.4814	0.0000	2.9957	0.1207	0.2184	1.8883	2.0794	1.0000
2125.0000	2017.0000	0.0965	0.0308	0.0000	21.6621	0.5546	0.0218	0.3129	0.0216	0.1264	0.0000	2.1972	0.3333	0.2951	0.3563	1.6029	1.0000	2.8904	0.4053	0.0028	2.6255	1.0986	0.0000
2125.0000	2019.0000	0.1608	0.0403	0.0000	21.9958	0.6591	0.0208	0.3588	0.0211	0.1214	0.0000	2.1972	0.3333	0.2993	0.3514	1.4537	1.0000	2.9957	0.5207	0.0026	2.5135	1.0986	0.0000
2125.0000	2020.0000	0.1922	0.0393	0.0000	22.0220	0.5123	0.0068	0.3412	0.0041	0.0199	0.0000	2.0794	0.3750	0.2859	0.4439	1.8273	1.0000	3.0445	0.4351	0.0000	2.5059	1.0986	0.0000
2125.0000	2021.0000	0.2006	0.0367	0.0000	22.2235	0.5428	0.0625	0.4594	0.0250	0.5164	0.0000	2.1972	0.3333	0.2859	0.4439	2.0777	1.0000	3.0910	0.3825	0.0000	2.4325	1.0986	0.0000
2125.0000	2022.0000	0.1963	0.0411	0.0000	22.3592	0.5273	0.0839	0.4368	0.0469	0.1222	0.0000	2.0794	0.3750	0.2859	0.4439	2.1120	1.0000	3.1355	0.3777	0.0000	2.3816	1.3863	0.0000
2126.0000	2019.0000	0.1731	0.0399	0.0000	22.8544	0.5152	0.0429	0.6781	0.0817	0.0999	0.0000	2.1972	0.3333	0.1016	0.5708	1.2639	0.0000	3.0445	0.4042	0.0580	2.1724	1.6094	1.0000
2126.0000	2020.0000	0.1734	0.0426	0.0000	23.0114	0.5575	0.0400	0.6919	0.0463	0.1455	0.0000	2.1972	0.3333	0.1016	0.5533	1.6339	0.0000	3.0910	0.4826	0.0502	2.1047	1.3863	0.0000
2126.0000	2021.0000	0.1545	0.0417	0.0000	23.2072	0.5935	0.0242	0.7156	0.0312	0.2360	0.0000	2.1972	0.3333	0.1016	0.4823	1.4074	0.0000	3.1355	0.4364	0.0502	2.0167	1.3863	0.0000
2126.0000	2022.0000	0.1617	0.0455	0.0000	23.3277	0.6131	0.0352	0.6647	0.0412	0.0849	0.0000	2.1972	0.3333	0.0806	0.6729	1.3197	0.0000	3.1781	0.3897	0.0794	1.9616	1.3863	0.0000
2129.0000	2015.0000	0.0554	0.0752	0.0972	23.7717	0.5109	0.0121	0.2859	0.0377	0.0566	0.0000	2.1972	0.4444	0.2795	0.3634	1.9062	1.0000	2.8332	0.5308	0.0000	1.7274	0.6931	0.0000
2129.0000	2017.0000	0.0741	0.0517	0.2452	24.1575	0.5808	0.0219	0.3572	0.0339	0.4217	0.0000	2.3979	0.3636	0.2834	0.3583	1.5606	1.0000	2.9444	0.4559	0.0000	1.5267	1.9459	1.0000
2129.0000	2018.0000	0.0853	0.0564	0.4590	24.4774	0.6317	0.0214	0.3733	0.0400	0.4263	0.0000	2.1972	0.4444	0.2755	0.3500	1.0981	1.0000	2.9957	0.5076	0.0000	1.3489	1.3863	0.0000
2129.0000	2019.0000	0.0861	0.0692	0.5791	24.6175	0.5817	0.0275	0.3678	0.0510	0.2276	0.0000	2.1972	0.4444	0.2755	0.3223	1.2421	1.0000	3.0445	0.4600	0.0000	1.2693	1.6094	1.0000
2129.0000	2020.0000	0.0864	0.0477	0.5419	24.7960	0.5218	0.0274	0.3534	0.0487	0.1285	0.0000	2.1972	0.3333	0.2530	0.2031	1.7422	0.0000	3.0910	0.4901	0.0000	1.1648	1.7918	1.0000
2129.0000	2021.0000	0.0800	0.0627	0.3449	25.0797	0.4656	0.0649	0.6014	0.0549	1.1570	0.0000	2.1972	0.3333	0.2555	0.1479	2.1217	0.0000	3.1355	0.4548	0.0007	0.9919	2.3026	1.0000
2129.0000	2022.0000	0.0720	0.0563	0.2248	25.4158	0.5688	0.0756	0.7163	0.0463	0.6302	0.0000	2.1972	0.3333	0.2737	0.1742	1.6842	0.0000	3.1781	0.2201	0.0009	0.7778	1.7918	1.0000
2130.0000	2015.0000	0.0700	0.0454	0.5557	22.0242	0.5355	0.1791	0.5122	0.0138	-0.0048	0.0000	1.9459	0.4286	0.3201	0.0353	3.0999	0.0000	2.8904	0.0097	0.3250	2.4989	1.6094	1.0000
2130.0000	2016.0000	0.0639	0.0524	0.3127	22.4023	0.5059	0.0235	0.4126	0.0089	0.1492	0.0000	1.9459	0.4286	0.2464	0.1718	1.7976	0.0000	2.9444	0.0128	0.2474	2.3569	1.0986	0.0000
2130.0000	2017.0000	0.0574	0.0413	0.2548	22.5527	0.5529	0.0288	0.4451	0.0240	0.3844	0.0000	1.9459	0.4286	0.2747	0.1529	1.5545	0.0000	2.9957	0.1720	0.2778	2.2982	1.9459	1.0000
2130.0000	2018.0000	0.0769	0.0527	0.1015	22.5838	0.5639	0.0054	0.5570	0.0880	0.3665	0.0000	1.9459	0.4286	0.2748	0.1788	1.1576	0.0000	3.0445	0.1223	0.2779	2.2873	1.9459	1.0000
2130.0000	2019.0000	0.0857	0.0552	0.0943	22.5860	0.5172	0.0351	0.6183	0.0975	0.1285	0.0000	1.9459	0.4286	0.1506	0.9608	1.4045	0.0000	3.0910	0.0800	0.0128	2.2883	1.6094	1.0000
2130.0000	2020.0000	0.0886	0.0631	0.0482	22.6535	0.4852	0.0642	0.6143	0.1114	0.0293	0.0000	2.1972	0.3333	0.1506	0.7568	1.4907	0.0000	3.1355	0.0719	0.0127	2.2620	1.7918	1.0000
2130.0000	2021.0000	0.1071	0.0614	0.0236	22.7723	0.4669	0.0798	0.7380	0.0787	0.3204	0.0000	2.1972	0.3333	0.1108	0.6605	1.7986	0.0000	3.1781	0.0916	0.0121	2.2133	2.3979	1.0000
2130.0000	2022.0000	0.1237	0.0534	0.0032	22.8429	0.4237	0.0821	0.6640	0.1045	-0.0122	0.0000	2.1972	0.3333	0.1108	0.6605	1.3958	0.0000	3.2189	0.0908	0.0114	2.1844	1.7918	1.0000
2132.0000	2017.0000	0.1008	0.0331	0.0000	22.5860	0.5189	0.0140	0.5683	0.0253	0.4755	0.0000	2.1972	0.3333	0.2912	0.1870	1.4709	0.0000	3.1355	0.1973	0.0043	2.2901	0.0000	0.0000
2132.0000	2019.0000	0.1063	0.0303	0.0000	22.2918	0.4329	0.0165	0.6583	0.0386	0.1233	0.0000	2.1972	0.3333	0.2116	0.2804	1.2463	0.0000	3.2189	0.0676	0.0043	2.4113	0.6931	0.0000
2132.0000	2020.0000	0.1043	0.0304	0.0000	22.3688	0.4445	0.0238	0.5675	0.0746	-0.1634	0.0000	2.1972	0.3333	0.2116	0.2053	1.2510	0.0000	3.2581	0.0824	0.0031	2.3827	0.6931	0.0000
2132.0000	2021.0000	0.1014	0.0305	0.0000	22.7016	0.4989	0.0227	0.5471	0.0852	0.1989	0.0000	2.1972	0.3333	0.1897	0.1771	1.6110	0.0000	3.2958	0.0480	0.0022	2.2481	0.6931	0.0000
2132.0000	2022.0000	0.1167	0.0335	0.0000	22.8079	0.5339	0.0248	0.5785	-0.0144	0.3007	0.0000	2.1972	0.3333	0.1897	0.1508	1.3072	0.0000	3.3322	0.0390	0.0022	2.2041	1.6094	1.0000
2134.0000	2019.0000	0.0553	0.0328	0.0000	20.1814	0.3268	0.0217	0.7167	0.0263	0.0660	0.0000	2.1972	0.3333	0.2535	0.8078	4.2955	1.0000	3.4657	0.4773	0.0000	3.0486	0.0000	0.0000
2134.0000	2020.0000	0.0531	0.0340	0.0000	20.2042	0.3311	0.0111	0.7782	0.0247	0.0948	0.0000	2.1972	0.3333	0.2535	0.6681	3.8222	0.0000	3.4965	0.4231	0.0000	3.0451	0.0000	0.0000
2134.0000	2021.0000	0.0569	0.0316	0.0000	20.4849	0.4593	0.0392	1.0124	0.1224	0.5289	0.0000	2.1972	0.3333	0.2686	0.3715	3.5109	0.0000	3.5264	0.1406	0.0000	2.9844	1.6094	1.0000
2134.0000	2022.0000	0.0628	0.0310	0.0000	20.4490	0.4183	0.0207	0.7503	0.0296	-0.1705	0.0000	2.1972	0.3333	0.2686	0.1859	3.0445	0.0000	3.5553	0.0896	0.0000	2.9938	0.6931	0.0000
2135.0000	2020.0000	0.1626	0.0356	0.0000	23.3370	0.6444	0.0210	0.7377	0.0326	0.0312	0.0000	2.1972	0.3333	0.3041	0.2380	1.1121	0.0000	2.9957	0.4801	0.0924	1.9498	2.3979	1.0000
2135.0000	2021.0000	0.1845	0.0357	0.0000	23.5653	0.6212	0.0322	0.7329	-0.0257	0.2194	0.0000	2.1972	0.3333	0.3041	0.2380	1.2964	0.0000	3.0445	0.4777	0.0820	1.8404	2.8332	1.0000
2135.0000	2022.0000	0.1710	0.0381	0.0000	23.5869	0.6442	0.0170	0.6959	-0.0668	0.0689	0.0000	2.1972	0.3333	0.2698	0.2380	1.0550	0.0000	3.0910	0.3832	0.0820	1.8315	2.5649	1.0000
2136.0000	2017.0000	0.1486	0.0351	0.0000	20.7134	0.3049	0.1731	1.1666	0.2135	0.3951	0.0000	2.1972	0.3333	0.3091	0.1492	3.3823	1.0000	2.5649	0.4172	0.0044	2.8905	0.0000	0.0000
2136.0000	2019.0000	0.1469	0.0333	0.0000	20.6232	0.2004	0.0383	1.1411	0.1391	0.0019	0.0000	1.6094	0.4000	0.3000	0.1537	2.0089	0.0000	2.7081	0.3831	0.0063	2.9186	0.0000	0.0000
2136.0000	2020.0000	0.1470	0.0329	0.0000	20.7419	0.2238	0.0731	1.1662	0.0321	0.0809	0.0000	1.6094	0.4000	0.3000	0.1537	2.1446	0.0000	2.7726	0.3847	0.0047	2.8916	0.0000	0.0000
2136.0000	2021.0000	0.1490	0.0325	0.0000	21.0435	0.2818	0.1688	1.7084	0.0674	0.8249	0.0000	1.6094	0.4000	0.3000	0.0663	2.8135	0.0000	2.8332	0.3993	0.0047	2.8132	0.6931	0.0000
2136.0000	2022.0000	0.1646	0.0346	0.0000	21.3712	0.2803	0.2252	1.6504	0.1694	0.3260	0.0000	1.6094	0.4000	0.3000	0.0454	1.8060	0.0000	2.8904	0.3763	0.0035	2.7189	0.6931	0.0000
2137.0000	2019.0000	0.1969	0.0438	0.0000	21.3241	0.1895	0.0538	0.4338	0.0229	-0.2632	0.0000	2.1972	0.5556	0.3430	0.3328	1.9443	0.0000	3.0910	0.0786	0.4573	2.7414	4.3175	1.0000
2137.0000	2020.0000	0.2439	0.0546	0.0000	21.3729	0.2077	0.0151	0.4121	0.0579	0.0270	0.0000	1.7918	0.5714	0.3173	0.3597	1.7119	0.0000	3.1355	0.0004	0.4316	2.7282	3.6636	1.0000
2137.0000	2021.0000	0.2573	0.0564	0.0000	21.3988	0.2853	-0.0553	0.4749	0.0237	0.1757	1.0000	1.6094	0.4000	0.3173	0.3597	1.7190	0.0000	3.1781	0.0078	0.4315	2.7219	3.4965	1.0000
2137.0000	2022.0000	0.1449	0.0595	0.0000	21.3842	0.1984	0.0760	0.3272	-0.0011	-0.3073	0.0000	1.6094	0.4000	0.3087	0.3541	1.9403	0.0000	3.2189	0.0039	0.4180	2.7281	3.4657	1.0000
2138.0000	2019.0000	0.1761	0.0730	0.0000	22.5645	0.2848	0.0703	0.4667	0.1051	0.1402	0.0000	2.1972	0.3333	0.1419	0.5725	2.9403	0.0000	2.7081	0.3941	0.1579	2.2818	3.1355	1.0000
2138.0000	2020.0000	0.1770	0.0702	0.0000	22.7411	0.3421	0.0864	0.5029	0.1080	0.2909	0.0000	2.1972	0.5556	0.1419	0.5725	2.7312	0.0000	2.7726	0.3584	0.1579	2.2104	2.4849	1.0000
2138.0000	2021.0000	0.1641	0.0752	0.0000	22.9996	0.3995	0.0985	0.5303	0.1086	0.3166	0.0000	2.1972	0.5556	0.1180	0.7153	3.2567	0.0000	2.8332	0.4202	0.1337	2.0997	2.8332	1.0000
2138.0000	2022.0000	0.1669	0.0831	0.0000	23.1156	0.4424	0.0508	0.4099	0.0973	-0.0741	0.0000	2.1972	0.5556	0.0885	0.8579	2.2343	0.0000	2.8904	0.4923	0.1045	2.0493	3.1355	1.0000
2139.0000	2015.0000	0.1368	0.0631	0.1079	21.2111	0.4031	0.0607	1.1070	0.0885	0.2963	0.0000	2.1972	0.3333	0.2259	0.2292	3.1111	0.0000	2.9957	0.0843	0.2994	2.7715	2.9444	1.0000
2139.0000	2016.0000	0.1351	0.0747	0.1955	21.7222	0.3220	0.0707	0.8412	0.0691	0.2636	0.0000	2.1972	0.3333	0.1961	0.2139	1.9668	0.0000	3.0445	0.0648	0.2583	2.6114	3.0910	1.0000
2139.0000	2017.0000	0.1333	0.0772	0.2188	21.8892	0.3536	0.0759	0.9056	0.0644	0.4682	0.0000	2.1972	0.3333	0.2324	0.1596	2.3939	0.0000	3.0910	0.1654	0.2880	2.5554	3.0445	1.0000
2139.0000	2018.0000	0.1787	0.0737	0.2805	22.0898	0.4291	0.0587	0.9555	0.0613	0.2699	0.0000	2.1972	0.3333	0.2326	0.1596	1.3445	0.0000	3.1355	0.1006	0.2883	2.4846	3.0445	1.0000
2139.0000	2019.0000	0.2077	0.0816	0.2290	22.3504	0.4886	0.0741	0.9097	0.0795	0.2032	0.0000	2.1972	0.3333	0.2081	0.1548	1.4714	0.0000	3.1781	0.0841	0.2583	2.3868	3.3322	1.0000
2139.0000	2020.0000	0.2159	0.0728	0.2248	22.6365	0.4812	0.0921	0.9373	0.0956	0.3565	0.0000	2.1972	0.3333	0.1868	0.1295	1.6935	0.0000	3.2189	0.1916	0.2280	2.2725	3.6376	1.0000
2139.0000	2021.0000	0.1873	0.0721	0.1963	22.9858	0.4674	0.0698	0.9483	-0.0234	0.3969	0.0000	2.1972	0.3333	0.1687	0.4609	2.5649	0.0000	3.2581	0.4152	0.2084	2.1229	3.5264	1.0000
2139.0000	2022.0000	0.2120	0.0811	0.1769	23.0617	0.4383	0.0583	0.8888	0.0474	0.1427	0.0000	2.1972	0.3333	0.1670	0.1837	1.5806	0.0000	3.2958	0.1995	0.2076	2.0902	3.5835	1.0000
2141.0000	2015.0000	0.2324	0.0245	0.0190	20.1537	0.4104	0.0112	1.3916	0.1325	-0.1725	0.0000	1.6094	0.4000	0.2500	0.3098	10.5691	0.0000	3.4340	0.4422	0.0000	3.0530	0.0000	0.0000
2141.0000	2016.0000	0.2583	0.0216	0.0182	21.1048	0.0949	0.0046	0.8614	-0.0103	0.0679	0.0000	1.6094	0.4000	0.2603	0.5389	4.8564	0.0000	3.4657	0.2819	0.0000	2.8212	0.0000	0.0000
2141.0000	2017.0000	0.3023	0.0259	0.0000	21.2002	0.1324	0.0032	0.7566	0.0257	0.3307	0.0000	1.6094	0.4000	0.2603	0.5389	3.6386	0.0000	3.4965	0.3564	0.0000	2.7947	0.6931	0.0000
2141.0000	2018.0000	0.1187	0.0344	0.0007	21.3336	0.2551	0.0032	0.5817	-0.0002	-0.1371	0.0000	1.6094	0.4000	0.2603	0.5389	2.0793	0.0000	3.5264	0.2572	0.0000	2.7559	0.0000	0.0000
2141.0000	2020.0000	0.1414	0.0393	0.0695	20.8779	0.3586	-0.2924	0.6296	-0.0969	-0.0262	1.0000	1.9459	0.4286	0.2603	0.5389	2.0581	0.0000	3.5553	0.2572	0.0000	2.8874	0.0000	0.0000
2141.0000	2021.0000	0.1448	0.0506	0.1967	21.0561	0.3910	0.0308	1.1472	0.0075	0.5251	0.0000	1.9459	0.4286	0.2603	0.5389	5.6618	0.0000	3.6109	0.5424	0.0000	2.8408	0.0000	0.0000
2141.0000	2022.0000	0.1502	0.0668	0.0676	21.0184	0.0926	0.1734	0.6469	0.0156	-0.3973	0.0000	1.9459	0.4286	0.2603	0.5389	3.4881	0.0000	3.6109	0.4975	0.0000	2.8514	0.0000	0.0000
2144.0000	2015.0000	0.2233	0.0429	0.3794	21.4514	0.1767	0.0585	0.2471	0.0195	-0.0339	0.0000	2.1972	0.3333	0.2136	0.2259	2.1919	0.0000	2.9444	0.0277	0.3212	2.6961	0.0000	0.0000
2144.0000	2016.0000	0.2164	0.0376	0.3279	21.4434	0.1735	0.0487	0.2761	0.0676	0.0817	0.0000	2.1972	0.3333	0.2136	0.2259	1.8435	0.0000	2.9957	0.0256	0.2731	2.7006	0.0000	0.0000
2144.0000	2017.0000	0.2201	0.0359	0.3883	21.4291	0.1666	0.0465	0.3111	0.0730	0.1142	0.0000	2.1972	0.3333	0.2136	0.2259	1.3019	0.0000	3.0445	0.0353	0.2731	2.7071	0.0000	0.0000
2144.0000	2018.0000	0.2519	0.0392	0.3339	21.3877	0.1418	0.0470	0.3217	0.0187	0.0058	0.0000	2.1972	0.3333	0.2200	0.2193	1.0262	0.0000	3.0910	0.0354	0.2795	2.7219	0.0000	0.0000
2144.0000	2019.0000	0.2512	0.0484	0.2847	21.3876	0.1119	0.0415	0.2796	0.0642	-0.1490	0.0000	2.1972	0.3333	0.2200	0.2193	1.0163	0.0000	3.1355	0.0346	0.2795	2.7237	0.0000	0.0000
2144.0000	2020.0000	0.2571	0.0821	0.0960	21.3900	0.0926	0.0333	0.2373	0.0453	-0.1503	0.0000	2.1972	0.3333	0.2200	0.2193	1.1937	0.0000	3.1781	0.0003	0.2795	2.7246	0.0000	0.0000
2144.0000	2021.0000	0.2342	0.0583	0.0329	21.4586	0.1071	0.0323	0.2980	0.0518	0.3019	0.0000	2.1972	0.3333	0.2336	0.2065	0.9730	0.0000	3.2189	0.0091	0.2931	2.7048	0.0000	0.0000
2144.0000	2022.0000	0.2193	0.0466	0.0000	21.4958	0.0988	0.0378	0.2725	0.0380	-0.0360	0.0000	2.1972	0.3333	0.2336	0.2065	0.9401	0.0000	3.2581	0.0155	0.2931	2.6945	0.6931	0.0000
2145.0000	2015.0000	0.0339	0.0211	0.0013	22.2900	0.5079	-0.0291	0.3756	-0.1164	-0.0605	1.0000	2.1972	0.3333	0.3669	0.2274	1.5871	0.0000	2.7081	0.1139	0.4040	2.3916	0.0000	0.0000
2145.0000	2016.0000	0.0507	0.0218	0.0003	22.3769	0.5094	0.0168	0.4089	0.0705	0.2570	0.0000	2.1972	0.3333	0.3700	0.0712	1.8842	0.0000	2.7726	0.0404	0.3712	2.3601	0.0000	0.0000
2145.0000	2017.0000	0.0644	0.0285	0.0006	22.4636	0.4742	0.0711	0.5961	0.0803	0.5899	0.0000	2.1972	0.3333	0.3704	0.0665	1.7839	0.0000	2.8332	0.1459	0.3713	2.3280	0.0000	0.0000
2145.0000	2018.0000	0.0698	0.0268	0.0004	22.4226	0.4128	0.0722	0.5531	0.1107	-0.0514	0.0000	1.9459	0.4286	0.3705	0.0687	1.2197	0.0000	2.8904	0.1367	0.0001	2.3467	0.0000	0.0000
2145.0000	2019.0000	0.0498	0.0241	0.0018	22.4701	0.4283	0.0769	0.6027	0.0977	0.0933	0.0000	1.9459	0.4286	0.2137	0.7340	1.6405	0.0000	2.9444	0.0787	0.0001	2.3298	0.0000	0.0000
2145.0000	2020.0000	0.0887	0.0271	0.0008	22.8243	0.2872	0.0683	0.5342	0.0878	0.1003	0.0000	2.1972	0.3333	0.4348	0.0873	1.5280	0.0000	2.9957	0.1337	0.0000	2.1835	0.6931	0.0000
2145.0000	2021.0000	0.0837	0.0277	0.0018	23.1382	0.3780	0.1257	0.5551	0.1347	0.4464	0.0000	2.1972	0.3333	0.4348	0.0873	2.3085	0.0000	3.0445	0.1752	0.0000	2.0451	0.0000	0.0000
2145.0000	2022.0000	0.0728	0.0237	0.0005	23.1812	0.4015	0.0565	0.4794	0.0796	0.0199	0.0000	2.1972	0.3333	0.4348	0.0493	1.7531	0.0000	3.0910	0.1342	0.0000	2.0271	0.0000	0.0000
2149.0000	2015.0000	0.1054	0.0831	0.7651	21.7764	0.6567	-0.0608	0.3411	-0.0090	-0.1973	1.0000	2.4849	0.3333	0.3519	0.4339	2.3629	1.0000	2.7726	0.6632	0.0000	2.5820	0.0000	0.0000
2149.0000	2016.0000	0.1067	0.0821	0.4996	21.9256	0.4200	0.0132	0.3918	-0.0216	0.2342	0.0000	2.4849	0.3333	0.2889	0.4257	1.9958	1.0000	2.8332	0.6513	0.0000	2.5322	0.6931	0.0000
2149.0000	2017.0000	0.1124	0.0511	0.5131	21.9955	0.4277	0.0265	0.4521	-0.0788	0.2850	0.0000	2.4849	0.3333	0.2889	0.4257	1.5732	1.0000	2.8904	0.4999	0.0001	2.5094	0.0000	0.0000
2149.0000	2018.0000	0.1270	0.0488	0.3183	22.0771	0.4537	0.0277	0.4623	0.0294	0.1033	0.0000	2.4849	0.3333	0.2889	0.4257	1.0370	1.0000	2.9444	0.4940	0.0003	2.4816	0.6931	0.0000
2149.0000	2019.0000	0.1352	0.0473	0.2682	22.2107	0.5186	0.0282	0.4835	0.0324	0.1662	0.0000	2.4849	0.3333	0.2889	0.4257	1.2606	1.0000	2.9957	0.4378	0.0003	2.4336	0.0000	0.0000
2149.0000	2020.0000	0.1248	0.0457	0.3434	22.4441	0.4735	0.0248	0.4053	-0.0478	0.0116	0.0000	2.4849	0.3333	0.2889	0.4257	1.8655	1.0000	3.0445	0.4668	0.0003	2.3442	0.0000	0.0000
2149.0000	2021.0000	0.1220	0.0503	0.1634	22.4750	0.4769	0.0309	0.4218	-0.0008	0.1800	0.0000	2.4849	0.3333	0.2518	0.4186	2.0452	1.0000	3.0910	0.5409	0.0003	2.3336	0.0000	0.0000
2149.0000	2022.0000	0.1250	0.0534	0.0886	22.5788	0.5004	0.0424	0.4838	0.0037	0.2283	0.0000	2.4849	0.3333	0.2518	0.4186	1.7553	1.0000	3.1355	0.6509	0.0003	2.2930	0.0000	0.0000
2150.0000	2017.0000	0.0628	0.0113	0.0000	21.0910	0.1964	0.0580	0.8645	0.0757	0.1749	0.0000	1.9459	0.4286	0.3832	0.4254	1.8994	0.0000	2.7726	0.6482	0.0000	2.7974	0.6931	0.0000
2150.0000	2019.0000	0.0569	0.0049	0.0000	21.2511	0.1742	0.1090	0.9007	0.1305	0.0936	0.0000	1.9459	0.4286	0.3832	0.4254	1.6102	0.0000	2.8904	0.6090	0.0053	2.7554	0.0000	0.0000
2150.0000	2020.0000	0.0585	0.0059	0.0000	21.3305	0.1758	0.0900	0.8067	0.1220	-0.0324	0.0000	1.9459	0.4286	0.3832	0.4254	1.4155	0.0000	2.9444	0.6073	0.0010	2.7336	0.6931	0.0000
2150.0000	2021.0000	0.0677	0.0041	0.0000	21.4452	0.1980	0.0911	0.9868	-0.0034	0.3491	0.0000	1.9459	0.4286	0.3834	0.4252	1.2881	0.0000	2.9957	0.6022	0.0051	2.7001	1.0986	0.0000
2150.0000	2022.0000	0.0736	0.0013	0.0000	21.4873	0.1773	0.0847	0.7980	0.1454	-0.1265	0.0000	1.9459	0.4286	0.3834	0.4252	3.5766	0.0000	3.0445	0.5957	0.0049	2.6887	1.0986	0.0000
2151.0000	2015.0000	0.1985	0.0624	0.5055	22.0561	0.2658	0.0167	0.3897	0.0264	0.1612	0.0000	1.7918	0.5000	0.3760	0.2463	2.5327	0.0000	2.7726	0.1116	0.4726	2.4825	1.9459	1.0000
2151.0000	2017.0000	0.2116	0.0857	0.4991	22.6232	0.3124	0.0187	0.3579	-0.0038	0.3630	0.0000	1.9459	0.4286	0.3150	0.3634	1.8376	0.0000	2.8904	0.0688	0.3683	2.2648	3.3322	1.0000
2151.0000	2018.0000	0.2028	0.0785	0.4062	22.6027	0.3510	0.0199	0.4611	0.0388	0.3842	0.0000	1.9459	0.4286	0.2852	0.4016	1.5345	0.0000	2.9444	0.0349	0.3305	2.2755	3.1781	1.0000
2151.0000	2019.0000	0.2065	0.1115	0.3401	22.5385	0.4145	-0.1197	0.4707	0.0229	-0.0210	1.0000	1.9459	0.4286	0.2986	0.4016	2.0533	0.0000	2.9957	0.1905	0.3348	2.3040	3.1355	1.0000
2151.0000	2020.0000	0.2017	0.0950	0.3412	22.6836	0.3459	0.0195	0.5473	0.0600	0.2134	0.0000	1.9459	0.4286	0.2608	0.3697	3.1654	0.0000	3.0445	0.1702	0.2869	2.2457	3.4340	1.0000
2151.0000	2021.0000	0.3105	0.1112	0.3511	22.6950	0.3485	0.0272	0.5391	0.0424	0.0624	0.0000	1.9459	0.4286	0.2586	0.3313	2.7087	0.0000	3.0910	0.1618	0.2620	2.2427	3.9703	1.0000
2151.0000	2022.0000	0.3432	0.1542	0.2578	22.7525	0.3673	0.0099	0.5160	-0.0314	-0.0090	0.0000	1.9459	0.4286	0.1581	0.6338	1.9584	0.0000	3.1355	0.1747	0.2615	2.2201	3.3322	1.0000
2152.0000	2017.0000	0.0457	0.0842	0.0000	23.2642	0.2527	0.0784	0.3564	0.0530	-0.0091	0.0000	2.1972	0.3333	0.5252	0.0768	1.5493	1.0000	2.9444	0.5893	0.0088	1.9824	4.4188	1.0000
2152.0000	2019.0000	0.0502	0.1113	0.0000	23.3756	0.3014	0.0639	0.4703	0.0655	0.1900	0.0000	2.1972	0.3333	0.5296	0.0475	1.9271	1.0000	3.0445	0.6281	0.0074	1.9333	5.3891	1.0000
2152.0000	2020.0000	0.0625	0.1131	0.0000	23.4775	0.3033	0.0568	0.4289	0.0778	-0.0132	0.0000	2.1972	0.3333	0.5296	0.0394	1.9351	1.0000	3.0910	0.6091	0.0007	1.8856	5.4806	1.0000
2152.0000	2021.0000	0.0775	0.1140	0.0000	23.5584	0.2953	0.0598	0.4142	0.0934	0.0579	0.0000	2.1972	0.3333	0.5001	0.0599	1.9989	1.0000	3.1355	0.5887	0.0007	1.8475	5.4337	1.0000
2152.0000	2022.0000	0.0879	0.1096	0.0000	23.7282	0.3347	0.0590	0.4045	0.0861	0.1098	0.0000	2.1972	0.3333	0.5001	0.0599	1.5574	1.0000	3.1781	0.6193	0.0007	1.7636	5.2983	1.0000
2154.0000	2016.0000	0.0455	0.0167	0.0000	22.1492	0.4237	-0.0891	0.4619	0.0667	-0.1041	1.0000	1.9459	0.4286	0.1076	0.7000	1.8650	0.0000	2.7726	0.0420	0.1128	2.4479	2.0794	1.0000
2154.0000	2017.0000	0.0493	0.0140	0.0000	22.1716	0.4063	0.0072	0.6180	0.1061	0.2953	0.0000	1.9459	0.4286	0.0998	0.6653	1.3734	0.0000	2.8332	0.0121	0.1462	2.4419	1.9459	1.0000
2154.0000	2019.0000	0.0536	0.0187	0.0000	22.2088	0.3454	0.0474	0.7599	0.0896	0.0524	0.0000	1.9459	0.4286	0.1524	0.6793	1.2113	0.0000	2.9444	0.0122	0.1179	2.4322	1.6094	1.0000
2154.0000	2020.0000	0.0470	0.0157	0.0000	22.3040	0.3162	0.0841	0.8167	0.1480	0.1574	0.0000	1.9459	0.4286	0.1524	0.6793	1.1374	0.0000	2.9957	0.0497	0.1092	2.3976	2.3026	1.0000
2154.0000	2021.0000	0.0481	0.0170	0.0000	22.5344	0.3026	0.0874	0.8111	0.1013	0.1752	0.0000	1.9459	0.4286	0.1524	0.6793	1.2776	0.0000	3.0445	0.2532	0.0902	2.3076	1.9459	1.0000
2154.0000	2022.0000	0.0542	0.0193	0.0000	22.5134	0.3241	0.0786	0.7124	0.0860	-0.0311	0.0000	1.9459	0.4286	0.2520	0.5046	1.2432	0.0000	3.0910	0.1985	0.2559	2.3181	1.0986	0.0000
2156.0000	2017.0000	0.1169	0.0598	0.0000	23.2203	0.4848	0.0169	0.5584	0.0831	0.4198	0.0000	2.3979	0.3636	0.3125	0.6843	1.5433	0.0000	3.1781	0.5769	0.0002	2.0123	2.5649	1.0000
2156.0000	2019.0000	0.1237	0.0853	0.0241	23.5056	0.5976	0.0025	0.5488	0.0876	0.1445	0.0000	2.0794	0.3750	0.2735	0.7943	1.7721	0.0000	3.2581	0.6979	0.0002	1.8785	2.0794	1.0000
2156.0000	2020.0000	0.1125	0.0756	0.0856	23.7787	0.5283	0.0208	0.5761	0.1282	0.3027	0.0000	2.0794	0.3750	0.2227	0.7690	1.9619	0.0000	3.2958	0.6150	0.0002	1.7423	2.8904	1.0000
2156.0000	2021.0000	0.0954	0.0672	0.0000	24.0228	0.5933	0.0400	0.6543	0.1059	0.4684	0.0000	2.0794	0.3750	0.2314	0.6539	1.5461	0.0000	3.3322	0.4922	0.0002	1.6153	3.4012	1.0000
2156.0000	2022.0000	0.1081	0.0617	0.0000	24.2964	0.5913	0.0169	0.6832	0.0898	0.3552	0.0000	2.0794	0.3750	0.2032	0.6539	1.2557	0.0000	3.3673	0.4920	0.0001	1.4666	3.1781	1.0000
2157.0000	2017.0000	0.0739	0.0149	0.0000	23.5336	0.5967	0.0385	1.4279	0.0549	0.0896	0.0000	1.6094	0.4000	0.2010	0.9961	1.3204	0.0000	3.0910	0.6258	0.4828	1.8580	0.0000	0.0000
2157.0000	2019.0000	0.0631	0.0161	0.0000	24.1518	0.6765	0.0649	0.9401	0.1273	0.1088	0.0000	1.6094	0.4000	0.2153	0.8997	1.8732	0.0000	3.1781	0.5169	0.4824	1.5391	0.6931	0.0000
2157.0000	2020.0000	0.0599	0.0107	0.0000	24.8052	0.5856	0.1324	1.0915	0.0768	1.0053	0.0000	1.6094	0.4000	0.2092	0.8997	1.2813	0.0000	3.2189	0.4928	0.0655	1.1644	1.0986	0.0000
2158.0000	2019.0000	0.1721	0.0670	0.0000	21.9756	0.4128	0.0725	0.5353	0.0869	0.0435	0.0000	2.1972	0.3333	0.3268	0.8757	1.7693	0.0000	3.0910	0.6383	0.0058	2.5246	0.0000	0.0000
2158.0000	2020.0000	0.1619	0.0759	0.0000	22.1005	0.4180	0.0977	0.6090	0.0912	0.2575	0.0000	2.1972	0.3333	0.3269	0.8757	2.4417	0.0000	3.1355	0.6617	0.0045	2.4806	1.3863	0.0000
2158.0000	2021.0000	0.1249	0.0621	0.0000	22.2692	0.4395	0.1127	0.6888	0.1353	0.3120	0.0000	2.1972	0.3333	0.3269	0.8757	3.4661	0.0000	3.1781	0.7548	0.0034	2.4184	0.6931	0.0000
2160.0000	2019.0000	0.1763	0.0324	0.0000	22.5153	0.4957	0.0035	0.6984	0.0448	0.0466	0.0000	1.9459	0.4286	0.2331	0.2365	0.9199	0.0000	2.7726	0.4481	0.0633	2.3046	0.6931	0.0000
2160.0000	2020.0000	0.1481	0.0353	0.0000	22.5962	0.5307	0.0035	0.6998	0.0289	0.0107	0.0000	1.9459	0.4286	0.2033	0.1999	1.0793	0.0000	2.8332	0.3131	0.0579	2.2738	0.6931	0.0000
2160.0000	2021.0000	0.1493	0.0335	0.0000	22.6834	0.5563	0.0151	0.9161	-0.0110	0.4242	0.0000	1.9459	0.4286	0.1059	0.8495	1.0944	1.0000	2.8904	0.2413	0.0539	2.2396	0.6931	0.0000
2160.0000	2022.0000	0.1930	0.0490	0.0000	22.8480	0.5712	-0.0481	0.8771	-0.0171	0.0885	1.0000	2.3979	0.3636	0.1059	0.8495	0.9515	1.0000	2.9444	0.2297	0.0026	2.1712	1.0986	0.0000
2161.0000	2015.0000	0.4615	0.1282	0.2043	21.3549	0.1434	0.0069	0.2806	0.0224	-0.2099	0.0000	1.7918	0.5000	0.2440	0.1932	8.4461	0.0000	2.5649	0.0411	0.0737	2.7110	4.1431	1.0000
2161.0000	2016.0000	0.3656	0.1234	0.2094	21.4809	0.2327	0.0189	0.2424	-0.0078	-0.0410	0.0000	1.9459	0.4286	0.2439	0.1932	4.0487	0.0000	2.6391	0.0487	0.0742	2.6745	4.4998	1.0000
2161.0000	2017.0000	0.4209	0.1355	0.2847	21.5472	0.2868	0.0011	0.2406	-0.0080	0.0910	0.0000	1.9459	0.4286	0.2439	0.1932	3.0413	0.0000	2.7081	0.0099	0.0742	2.6560	4.6444	1.0000
2161.0000	2018.0000	0.4290	0.1776	0.1816	21.4930	0.3465	-0.0881	0.1973	-0.0334	-0.1750	1.0000	1.7918	0.5000	0.2250	0.2095	2.1288	0.0000	2.7726	0.0101	0.0489	2.6760	4.4427	1.0000
2161.0000	2019.0000	0.3994	0.1005	0.2541	21.6918	0.2413	0.2204	0.2624	-0.0081	0.4361	0.0000	1.9459	0.4286	0.2250	0.2095	2.7978	0.0000	2.8332	0.0149	0.0489	2.6132	4.4188	1.0000
2161.0000	2020.0000	0.3821	0.1602	0.2766	21.7488	0.4591	-0.1622	0.1748	-0.0121	-0.2462	1.0000	1.7918	0.5000	0.2030	0.2322	1.9126	0.0000	2.8904	0.0498	0.0474	2.5962	4.3944	1.0000
2161.0000	2021.0000	0.2290	0.1535	0.2136	21.7348	0.4715	-0.0247	0.1778	0.0367	0.0385	1.0000	1.9459	0.4286	0.2030	0.2322	1.8072	0.0000	2.9444	0.0422	0.0477	2.6031	4.6052	1.0000
2161.0000	2022.0000	0.2176	0.1443	0.2265	21.7487	0.4829	-0.0113	0.1737	0.0017	-0.0231	1.0000	1.9459	0.4286	0.2030	0.2322	1.7014	0.0000	2.9957	0.0276	0.0474	2.6004	4.2767	1.0000
2162.0000	2019.0000	0.1973	0.0368	0.0000	21.5736	0.5759	0.0161	0.5053	0.0565	0.1926	0.0000	2.1972	0.4444	0.4683	0.1541	1.9102	0.0000	2.8904	0.5679	0.0013	2.6547	0.6931	0.0000
2162.0000	2020.0000	0.1953	0.0419	0.0000	21.6402	0.5817	0.0236	0.4935	0.0609	0.0244	0.0000	2.3026	0.4000	0.4683	0.1541	2.0182	0.0000	2.9444	0.5694	0.0005	2.6349	0.6931	0.0000
2162.0000	2021.0000	0.1923	0.0316	0.0000	21.7212	0.5239	0.0183	0.4836	0.0565	0.0554	0.0000	2.1972	0.4444	0.4315	0.1819	2.0652	0.0000	2.9957	0.5688	0.0004	2.6098	0.6931	0.0000
2162.0000	2022.0000	0.2315	0.0304	0.0000	21.6357	0.5916	-0.1080	0.4469	0.0104	-0.0779	1.0000	2.1972	0.4444	0.3915	0.2005	2.2728	0.0000	3.0445	0.5624	0.0004	2.6404	1.0986	0.0000
2164.0000	2017.0000	0.0873	0.0387	0.0000	23.5202	0.7912	0.0176	1.4211	0.0005	3.0806	0.0000	2.3979	0.3636	0.1980	0.9281	1.0920	0.0000	2.9444	0.3793	0.0978	1.8588	1.0986	0.0000
2164.0000	2019.0000	0.1297	0.0432	0.0000	21.2679	0.6521	0.0130	0.5958	0.0572	-0.5824	0.0000	2.1972	0.3333	0.1980	0.9281	1.7419	0.0000	3.0445	0.3259	0.0978	2.7566	1.3863	0.0000
2164.0000	2020.0000	0.1156	0.0426	0.0000	21.3436	0.6618	0.2442	0.6907	0.1490	0.2131	0.0000	2.1972	0.3333	0.2603	0.4936	2.1300	0.0000	3.0910	0.3267	0.1285	2.7355	1.3863	0.0000
2164.0000	2021.0000	0.1188	0.0408	0.0000	21.5810	0.5920	0.1578	0.7657	0.0868	0.3046	0.0000	2.1972	0.3333	0.2603	0.4936	1.8528	0.0000	3.1355	0.3274	0.1285	2.6621	1.3863	0.0000
2164.0000	2022.0000	0.1180	0.0453	0.0000	21.5605	0.4415	0.1406	0.6292	-0.0081	-0.0906	0.0000	2.1972	0.3333	0.2603	0.4936	1.7819	0.0000	3.1781	0.3018	0.1285	2.6704	0.0000	0.0000
2165.0000	2017.0000	0.1449	0.0291	0.0000	21.7989	0.4578	0.0175	0.7997	-0.0258	0.1840	0.0000	2.1972	0.3333	0.2800	0.1708	1.6206	0.0000	3.1781	0.3456	0.0187	2.5905	0.0000	0.0000
2165.0000	2020.0000	0.1345	0.0268	0.0000	22.1896	0.6148	0.0291	0.6406	-0.0219	0.0957	0.0000	2.1972	0.3333	0.2700	0.1771	1.3945	0.0000	3.2958	0.3642	0.0176	2.4536	0.0000	0.0000
2165.0000	2021.0000	0.1701	0.0347	0.0000	22.4175	0.6073	0.0056	0.7014	0.0599	0.3132	0.0000	2.1972	0.3333	0.2066	0.1896	1.3693	0.0000	3.3322	0.3041	0.0144	2.3664	0.0000	0.0000
2165.0000	2022.0000	0.1770	0.0388	0.0000	22.4467	0.6370	-0.0150	0.4561	0.0792	-0.2653	1.0000	2.1972	0.3333	0.1966	0.2105	1.1665	0.0000	3.3673	0.2508	0.0134	2.3561	0.0000	0.0000
2166.0000	2017.0000	0.0875	0.0118	0.0000	21.7869	0.6372	0.0773	0.3008	0.0824	0.4022	0.0000	1.9459	0.4286	0.1757	0.4472	1.9862	0.0000	2.8904	0.1072	0.2543	2.5831	0.0000	0.0000
2166.0000	2019.0000	0.0762	0.0198	0.0000	21.6787	0.3239	0.0444	0.3140	-0.0650	0.1967	0.0000	1.9459	0.4286	0.1874	0.4217	1.8515	0.0000	2.9957	0.0450	0.2664	2.6241	0.0000	0.0000
2166.0000	2020.0000	0.1098	0.0307	0.0000	21.8746	0.4280	0.0299	0.2720	0.0644	0.0570	0.0000	1.9459	0.4286	0.1874	0.3244	1.7464	0.0000	3.0445	0.0437	0.2482	2.5587	0.0000	0.0000
2166.0000	2021.0000	0.1125	0.0370	0.0000	21.9047	0.4168	0.0409	0.3280	0.0081	0.3440	0.0000	1.9459	0.4286	0.1874	0.2562	1.8959	0.0000	3.0910	0.0542	0.2330	2.5500	0.0000	0.0000
2166.0000	2022.0000	0.1081	0.0363	0.0000	22.2174	0.3012	0.0488	0.3632	-0.0580	0.3299	0.0000	1.9459	0.4286	0.3657	0.0935	1.5554	0.0000	3.1355	0.0143	0.4056	2.4366	0.0000	0.0000
2167.0000	2016.0000	0.1366	0.0295	0.0000	21.7174	0.6166	0.0098	0.3056	0.0310	0.4640	0.0000	1.7918	0.3333	0.1566	0.6943	3.0001	1.0000	2.8332	0.1287	0.0041	2.6046	0.0000	0.0000
2167.0000	2017.0000	0.1764	0.0255	0.0000	21.8133	0.6642	-0.0135	0.3001	0.0796	0.0301	1.0000	2.1972	0.3333	0.1566	0.6943	2.4439	0.0000	2.8904	0.0353	0.0020	2.5740	0.0000	0.0000
2167.0000	2019.0000	0.1583	0.0402	0.0000	21.5206	0.6411	-0.0965	0.2025	0.0199	-0.0630	1.0000	1.7918	0.5000	0.1566	0.6943	2.5933	0.0000	2.9957	0.2376	0.0027	2.6761	0.0000	0.0000
2167.0000	2020.0000	0.1641	0.0388	0.0000	21.5612	0.5451	-0.0685	0.3389	0.0128	0.6280	1.0000	2.1972	0.3333	0.2581	0.3696	2.1455	0.0000	3.0445	0.2296	0.0995	2.6649	0.6931	0.0000
2167.0000	2021.0000	0.1578	0.0439	0.0000	21.4708	0.4217	0.0680	0.5816	0.0929	0.6753	0.0000	2.0794	0.3750	0.2362	0.3046	2.7031	0.0000	3.0910	0.1801	0.1179	2.6958	0.6931	0.0000
2167.0000	2022.0000	0.1604	0.0462	0.0000	21.8641	0.5537	0.0355	0.5227	0.0140	0.0648	0.0000	2.0794	0.3750	0.2351	0.2552	1.9159	0.0000	3.1355	0.2876	0.1005	2.5661	0.6931	0.0000
2168.0000	2018.0000	0.4189	0.0329	0.0669	22.0283	0.4512	0.1077	0.5485	0.0838	1.8956	0.0000	2.1972	0.3333	0.1289	0.8059	2.5863	0.0000	2.9957	0.3705	0.0228	2.5016	3.8712	1.0000
2168.0000	2019.0000	0.4230	0.0708	0.0653	21.5716	0.7136	-0.3530	0.3627	-0.1457	-0.4245	1.0000	1.9459	0.4286	0.1367	0.7716	3.5057	0.0000	3.0445	0.3980	0.0078	2.6615	3.8501	1.0000
2169.0000	2015.0000	0.3100	0.0445	0.1856	21.8420	0.5809	0.0498	0.4686	0.0522	1.1516	0.0000	2.1972	0.3333	0.2405	0.1233	2.1514	0.0000	2.3979	0.2710	0.0721	2.5443	2.7081	1.0000
2169.0000	2016.0000	0.2766	0.0457	0.2792	22.0360	0.2124	0.0433	0.4126	0.0115	0.0698	0.0000	2.1972	0.3333	0.1930	0.1329	2.0392	0.0000	2.4849	0.1555	0.0558	2.4784	2.7081	1.0000
2169.0000	2017.0000	0.3222	0.0370	0.3002	22.1602	0.2822	0.0392	0.4622	-0.0233	0.3098	0.0000	2.1972	0.3333	0.1932	0.1328	1.2219	0.0000	2.5649	0.3514	0.0552	2.4355	3.1781	1.0000
2169.0000	2018.0000	0.2906	0.0354	0.2077	22.3825	0.4183	0.0170	0.5712	-0.0352	0.4759	0.0000	2.1972	0.3333	0.1932	0.1232	0.9570	0.0000	2.6391	0.3260	0.0411	2.3525	3.6376	1.0000
2169.0000	2019.0000	0.2798	0.0426	0.1905	22.4771	0.4768	0.0179	0.4629	0.0428	-0.0552	0.0000	2.0794	0.3750	0.1932	0.1261	1.3873	0.0000	2.7081	0.2506	0.0243	2.3175	3.7842	1.0000
2169.0000	2020.0000	0.2867	0.0566	0.1436	22.4255	0.3963	0.0417	0.3805	0.0798	-0.1610	0.0000	2.1972	0.3333	0.1932	0.1261	1.4545	0.0000	2.7726	0.2490	0.0411	2.3408	3.4012	1.0000
2169.0000	2021.0000	0.2445	0.0681	0.1102	22.5468	0.4586	0.0464	0.3235	0.0001	-0.1183	0.0000	2.1972	0.3333	0.1932	0.1008	1.9619	0.0000	2.8332	0.2144	0.0407	2.2941	3.6636	1.0000
2169.0000	2022.0000	0.2563	0.0599	0.1080	22.5853	0.4675	0.0051	0.3724	0.0350	0.2450	0.0000	2.1972	0.3333	0.1932	0.1180	1.3914	0.0000	2.8904	0.2682	0.0407	2.2806	3.6109	1.0000
2170.0000	2017.0000	0.1733	0.0335	0.0000	22.2502	0.5836	-0.0256	0.4735	0.0483	0.0393	1.0000	2.0794	0.3750	0.2898	0.2730	1.6283	0.0000	2.8332	0.2771	0.2900	2.4120	3.2958	1.0000
2170.0000	2019.0000	0.1699	0.0305	0.0000	22.0481	0.4877	0.0082	0.6247	0.1451	-0.0054	0.0000	2.1972	0.3333	0.2908	0.2730	1.2058	0.0000	2.9444	0.1151	0.2911	2.4923	2.8904	1.0000
2170.0000	2020.0000	0.1575	0.0307	0.0000	21.9750	0.4284	0.0211	0.5860	0.1047	-0.0667	0.0000	2.1972	0.3333	0.2908	0.2732	1.4633	0.0000	2.9957	0.0053	0.2911	2.5210	3.2581	1.0000
2170.0000	2021.0000	0.1562	0.0128	0.0000	21.9419	0.3872	0.0234	0.7226	0.0300	0.1687	0.0000	2.1972	0.3333	0.2683	0.2289	1.8962	0.0000	3.0445	0.0380	0.2686	2.5348	2.9444	1.0000
2170.0000	2022.0000	0.1615	0.0136	0.0000	22.2754	0.5347	0.0300	0.7047	0.0299	0.1489	0.0000	2.1972	0.3333	0.2674	0.2289	1.5627	0.0000	3.0910	0.0230	0.2707	2.4126	2.7726	1.0000
2171.0000	2015.0000	0.1246	0.0201	0.0075	21.7660	0.3973	0.0307	2.4477	0.1308	-0.0257	0.0000	1.7918	0.5000	0.4951	0.0808	3.2988	0.0000	2.6391	0.6688	0.0000	2.5802	0.0000	0.0000
2171.0000	2016.0000	0.1147	0.0223	0.0589	22.1899	0.2663	0.0531	2.2082	-0.0217	-0.0116	0.0000	1.9459	0.4286	0.4951	0.0808	1.6884	0.0000	2.7081	0.5765	0.0000	2.4299	0.0000	0.0000
2171.0000	2017.0000	0.1158	0.0203	0.0624	22.2781	0.2747	0.0795	2.4355	0.0261	0.3947	0.0000	1.9459	0.4286	0.4038	0.0691	1.7177	0.0000	2.7726	0.6257	0.0000	2.3987	1.0986	0.0000
2171.0000	2018.0000	0.1379	0.0341	0.1019	22.6145	0.3206	0.0720	2.3072	0.0270	0.1868	0.0000	1.9459	0.4286	0.4038	0.0663	1.0649	0.0000	2.8332	0.5363	0.0000	2.2662	1.0986	0.0000
2171.0000	2019.0000	0.1866	0.0315	0.0546	22.8588	0.3385	0.0635	2.2596	0.0251	0.3007	0.0000	2.1972	0.3333	0.3237	0.2113	1.4006	0.0000	2.8904	0.5176	0.0870	2.1643	1.6094	1.0000
2171.0000	2020.0000	0.2020	0.0351	0.0254	23.1432	0.4756	0.0306	2.3316	-0.0372	0.3476	0.0000	2.1972	0.3333	0.3237	0.1545	1.4444	0.0000	2.9444	0.5203	0.0699	2.0388	1.0986	0.0000
2171.0000	2021.0000	0.2148	0.0328	0.0000	23.3082	0.5082	0.0495	2.8913	-0.0095	0.6257	0.0000	2.1972	0.3333	0.3235	0.1545	1.7858	0.0000	2.9957	0.4840	0.0663	1.9636	1.3863	0.0000
2171.0000	2022.0000	0.1684	0.0260	0.0000	23.4062	0.5422	0.0126	2.5478	0.0115	0.0869	0.0000	1.9459	0.4286	0.3235	0.1539	1.2070	0.0000	3.0445	0.4529	0.0092	1.9185	1.0986	0.0000
2172.0000	2019.0000	0.0545	0.0070	0.0000	22.5713	0.7728	-0.0885	0.4635	-0.0989	-0.3670	1.0000	2.0794	0.3750	0.3930	0.0714	1.2292	0.0000	2.9444	0.4219	0.0025	2.2885	1.7918	1.0000
2172.0000	2020.0000	0.0534	0.0004	0.0000	22.5837	0.8493	-0.0738	0.4828	0.0195	0.0340	1.0000	2.1972	0.3333	0.3031	0.0866	1.2096	0.0000	2.9957	0.3390	0.0015	2.2854	2.3979	1.0000
2175.0000	2022.0000	0.1230	0.0376	0.4986	20.3084	0.2608	0.1671	0.4286	0.0690	0.1702	0.0000	2.1972	0.3333	0.1921	0.2359	7.1821	0.0000	3.0910	0.2904	0.0000	3.0067	2.3026	1.0000
2176.0000	2019.0000	0.0829	0.0622	0.0000	22.4497	0.7022	-0.2538	0.3501	-0.0177	-0.0883	1.0000	1.9459	0.4286	0.1412	0.2393	1.8432	0.0000	3.3673	0.3205	0.0006	2.3549	0.0000	0.0000
2176.0000	2021.0000	0.0751	0.0377	0.0000	22.4152	0.6340	0.0751	0.5820	0.0735	0.6173	0.0000	2.3979	0.3636	0.1412	0.1969	7.1553	0.0000	3.4340	0.2772	0.0006	2.3714	0.0000	0.0000
2176.0000	2022.0000	0.1001	0.0410	0.0000	22.7014	0.4050	0.2384	1.0383	0.2528	1.2037	0.0000	1.9459	0.4286	0.1412	0.1905	4.5222	0.0000	3.4657	0.2976	0.0003	2.2550	1.3863	0.0000
2177.0000	2017.0000	0.4415	0.0989	0.0000	21.4471	0.1803	0.0065	0.2693	0.0717	-0.2610	0.0000	1.6094	0.4000	0.2044	0.0129	1.8654	0.0000	2.8332	0.0052	0.0000	2.6930	3.8918	1.0000
2177.0000	2019.0000	0.3692	0.1424	0.0000	21.2876	0.0688	0.0383	0.1218	0.0546	-0.4572	0.0000	1.6094	0.4000	0.2007	0.0298	2.4543	0.0000	2.9444	0.0030	0.0000	2.7466	3.9120	1.0000
2177.0000	2020.0000	0.4460	0.1057	0.0000	21.3000	0.0555	0.0403	0.1025	0.0329	-0.1478	0.0000	1.6094	0.4000	0.1907	0.0314	2.3597	0.0000	2.9957	0.0008	0.0000	2.7449	4.5747	1.0000
2177.0000	2021.0000	0.2814	0.1065	0.0000	21.2856	0.0686	-0.0358	0.0871	0.0050	-0.4825	1.0000	1.6094	0.4000	0.1611	0.0175	2.9404	0.0000	3.0445	0.0081	0.0000	2.7512	3.4657	1.0000
2179.0000	2017.0000	0.1992	0.0795	0.0000	23.0289	0.4588	0.0935	0.6863	0.0479	0.0866	0.0000	2.1972	0.3333	0.4117	0.2404	3.5368	1.0000	2.7726	0.7517	0.0026	2.0841	0.6931	0.0000
2179.0000	2019.0000	0.2743	0.1004	0.0000	23.4401	0.4228	0.0815	0.6423	0.0543	0.1718	0.0000	1.9459	0.4286	0.3978	0.2395	3.1694	1.0000	2.8904	0.7308	0.0024	1.8959	1.0986	0.0000
2179.0000	2020.0000	0.2776	0.0934	0.0000	23.6791	0.4539	0.0892	0.6000	0.0659	0.1252	0.0000	2.1972	0.3333	0.3862	0.2415	4.8099	1.0000	2.9444	0.7996	0.0030	1.7792	1.3863	0.0000
2179.0000	2021.0000	0.2805	0.1015	0.0000	24.0186	0.4110	0.0920	0.5569	0.0764	0.2486	0.0000	2.1972	0.3333	0.3749	0.2411	4.4260	1.0000	2.9957	0.7532	0.0024	1.6041	1.6094	1.0000
2179.0000	2022.0000	0.2889	0.1009	0.0000	24.1831	0.4184	0.0987	0.5387	0.0666	0.2309	0.0000	2.1972	0.3333	0.3672	0.2020	3.2666	1.0000	3.0445	0.7277	0.0028	1.5166	1.9459	1.0000
2180.0000	2017.0000	0.1325	0.0769	0.0000	24.2936	0.7987	0.0336	0.4942	0.0111	2.6731	0.0000	2.1972	0.3333	0.6538	0.1126	1.3974	0.0000	2.6391	0.8280	0.0751	1.4390	2.4849	1.0000
2180.0000	2019.0000	0.1580	0.0625	0.0000	24.3561	0.7464	0.0234	0.6302	0.0701	0.0625	0.0000	2.1972	0.3333	0.5081	0.1333	1.6334	0.0000	2.7726	0.7122	0.0708	1.4092	3.8712	1.0000
2180.0000	2020.0000	0.1695	0.0637	0.0000	24.3668	0.6815	-0.0040	0.5151	0.0527	-0.1593	1.0000	2.0794	0.3750	0.3816	0.1756	1.4057	0.0000	2.8332	0.6151	0.0701	1.4056	4.0254	1.0000
2180.0000	2021.0000	0.2000	0.0637	0.0530	24.4980	0.5784	0.0383	0.5474	0.0655	0.1637	0.0000	2.0794	0.3750	0.2907	0.1756	1.8128	0.0000	2.8904	0.6744	0.1117	1.3328	3.5264	1.0000
2180.0000	2022.0000	0.2055	0.0663	0.0948	24.5525	0.5927	0.0458	0.5770	0.0245	0.1344	0.0000	2.1972	0.3333	0.2896	0.1635	2.0135	0.0000	2.9444	0.7058	0.0536	1.3033	3.3322	1.0000
2182.0000	2017.0000	0.1027	0.0372	0.0000	22.0374	0.5829	0.0425	1.3670	0.0835	0.2171	0.0000	2.1972	0.3333	0.3203	0.1701	1.8434	0.0000	3.2189	0.0314	0.3241	2.5072	0.0000	0.0000
2182.0000	2019.0000	0.1041	0.0395	0.0000	22.3566	0.4776	0.1888	1.1550	0.0600	0.0923	0.0000	2.1972	0.3333	0.2403	0.3329	1.6452	0.0000	3.2958	0.1737	0.2441	2.3890	0.0000	0.0000
2182.0000	2020.0000	0.1095	0.0390	0.0000	22.4795	0.5038	0.0445	1.0898	0.0913	0.0670	0.0000	2.1972	0.3333	0.1803	0.7764	1.8003	0.0000	3.3322	0.4181	0.1841	2.3415	1.3863	0.0000
2182.0000	2021.0000	0.1233	0.0381	0.0000	22.7261	0.4622	0.0784	1.2297	0.0077	0.3652	0.0000	2.1972	0.3333	0.1803	0.7764	2.2613	0.0000	3.3673	0.0839	0.1841	2.2406	0.0000	0.0000
2182.0000	2022.0000	0.1237	0.0436	0.0000	22.9275	0.4905	0.0830	1.1054	0.1481	0.1217	0.0000	2.1972	0.3333	0.1803	0.7764	1.8580	0.0000	3.4012	0.2640	0.1840	2.1545	0.6931	0.0000
2184.0000	2015.0000	0.2614	0.0467	0.1330	21.3855	0.5179	0.0511	0.9990	0.0067	0.1282	0.0000	2.1972	0.3333	0.2359	0.9117	3.6852	0.0000	2.7726	0.2526	0.5146	2.7098	1.0986	0.0000
2184.0000	2016.0000	0.2896	0.0558	0.1410	21.4917	0.4198	0.0134	0.8538	-0.0063	0.0036	0.0000	2.1972	0.3333	0.2168	0.9117	1.9694	0.0000	2.8332	0.0461	0.4667	2.6788	1.3863	0.0000
2184.0000	2017.0000	0.2600	0.0449	0.1241	21.4923	0.4107	0.0157	0.9508	-0.0115	0.1730	0.0000	2.1972	0.3333	0.2153	0.9104	1.4342	0.0000	2.8904	0.0246	0.4644	2.6809	0.6931	0.0000
2184.0000	2018.0000	0.2242	0.0564	0.0882	21.4760	0.4929	-0.0758	0.7899	0.0722	-0.1757	1.0000	2.1972	0.3333	0.2166	0.9104	1.3117	0.0000	2.9444	0.0078	0.4517	2.6883	2.7726	1.0000
2184.0000	2019.0000	0.2328	0.0350	0.0916	21.4273	0.4442	0.0314	0.9933	0.1375	0.2176	0.0000	2.0794	0.3750	0.2176	0.9102	1.4613	0.0000	2.9957	0.0873	0.4523	2.7057	3.1355	1.0000
2184.0000	2020.0000	0.2474	0.0340	0.0970	21.5765	0.4622	0.0726	1.0370	0.1078	0.1006	0.0000	2.0794	0.3750	0.2184	0.9102	1.5783	0.0000	3.0445	0.0657	0.4531	2.6599	3.1781	1.0000
2184.0000	2021.0000	0.2190	0.0293	0.1700	21.6695	0.4479	0.0691	1.0119	0.0606	0.0995	0.0000	1.9459	0.4286	0.2184	0.9102	1.9564	0.0000	3.0910	0.0052	0.4234	2.6310	2.7726	1.0000
2184.0000	2022.0000	0.2414	0.0315	0.1538	21.8642	0.5048	0.0581	0.9484	0.0534	0.0862	0.0000	1.9459	0.4286	0.2184	0.9102	1.5414	0.0000	3.1355	0.0065	0.4234	2.5660	2.9957	1.0000
2185.0000	2017.0000	0.1261	0.0504	0.0000	22.9604	0.3599	0.0642	0.8226	0.0965	0.2803	0.0000	2.1972	0.3333	0.2567	0.0545	2.2980	0.0000	2.7081	0.4151	0.0004	2.1122	2.8332	1.0000
2185.0000	2019.0000	0.1278	0.0496	0.0000	23.4987	0.3818	0.0206	0.5689	0.1100	0.1379	0.0000	2.1972	0.3333	0.2593	0.0485	1.6572	0.0000	2.8332	0.3964	0.0004	1.8649	2.3979	1.0000
2185.0000	2020.0000	0.1404	0.0551	0.0000	23.6838	0.3979	0.0464	0.4742	0.1066	0.0344	0.0000	2.1972	0.3333	0.2542	0.0848	2.3302	0.0000	2.8904	0.3541	0.0004	1.7747	2.3979	1.0000
2185.0000	2021.0000	0.1469	0.0537	0.0000	24.1236	0.4007	0.0697	0.4909	0.1149	0.4432	0.0000	2.1972	0.3333	0.2085	0.1540	1.6492	0.0000	2.9444	0.3156	0.0003	1.5452	2.0794	1.0000
2185.0000	2022.0000	0.1533	0.0595	0.0000	24.1563	0.3801	0.0336	0.3907	0.0929	-0.0158	0.0000	2.1972	0.3333	0.2191	0.1466	1.2378	0.0000	2.9957	0.3597	0.0003	1.5294	2.0794	1.0000
2189.0000	2019.0000	0.0992	0.0656	0.0000	21.8763	0.5614	0.0345	0.8852	0.0929	-0.0121	0.0000	2.1972	0.3333	0.4426	0.0589	1.9427	1.0000	3.2189	0.4864	0.0012	2.5651	1.6094	1.0000
2189.0000	2020.0000	0.0998	0.0566	0.0000	21.9691	0.5629	0.0449	1.0034	0.0736	0.3058	0.0000	2.1972	0.3333	0.3937	0.0823	1.9445	1.0000	3.2581	0.4555	0.0012	2.5336	1.3863	0.0000
2189.0000	2021.0000	0.0991	0.0472	0.0000	22.0264	0.5411	0.0443	1.1539	0.1102	0.2388	0.0000	1.9459	0.4286	0.3939	0.0662	1.9498	1.0000	3.2958	0.3718	0.0009	2.5143	2.5649	1.0000
2189.0000	2022.0000	0.1019	0.0589	0.0000	22.0148	0.6037	-0.0516	0.8977	-0.0404	-0.2043	1.0000	2.1972	0.3333	0.3949	0.0662	1.6498	1.0000	3.3322	0.4648	0.0004	2.5200	2.4849	1.0000
2190.0000	2015.0000	0.1307	0.0577	0.0821	22.2699	0.4036	0.0335	0.4140	0.0394	0.7741	0.0000	2.1972	0.3333	0.5133	0.0415	3.6204	1.0000	2.7726	0.5680	0.0000	2.4019	0.0000	0.0000
2190.0000	2016.0000	0.1497	0.0508	0.0343	22.9081	0.4977	0.0292	0.3318	0.0269	0.3476	0.0000	2.1972	0.3333	0.5133	0.0415	1.7395	1.0000	2.8332	0.5653	0.0000	2.1404	0.0000	0.0000
2190.0000	2017.0000	0.1902	0.0963	0.0285	22.9426	0.5507	-0.0284	0.2148	-0.0293	-0.1347	1.0000	2.0794	0.3750	0.5133	0.0415	1.3626	1.0000	2.8904	0.5556	0.0000	2.1274	0.0000	0.0000
2190.0000	2020.0000	0.1837	0.0494	0.1597	21.9897	0.2439	0.0388	0.2859	0.0301	-0.4126	0.0000	2.1972	0.3333	0.5317	0.0173	3.1492	1.0000	3.0445	0.5313	0.0000	2.5176	0.0000	0.0000
2190.0000	2021.0000	0.1835	0.0429	0.0000	22.6946	0.2179	0.0170	0.2364	0.0069	0.2891	0.0000	2.1972	0.3333	0.5017	0.0185	1.9051	1.0000	3.0910	0.5293	0.0000	2.2429	0.0000	0.0000
2190.0000	2022.0000	0.1805	0.0426	0.0000	22.2849	0.2745	0.0159	0.2552	0.0184	0.2021	0.0000	2.1972	0.3333	0.5017	0.0306	2.2351	1.0000	3.1355	0.5187	0.0000	2.4107	0.0000	0.0000
2191.0000	2019.0000	0.1080	0.0440	0.0293	22.8834	0.1662	0.1145	0.4727	0.1372	0.1822	0.0000	2.1972	0.3333	0.3161	0.2965	1.9496	0.0000	3.1781	0.4704	0.0198	2.1650	3.1781	1.0000
2191.0000	2020.0000	0.1075	0.0484	0.0204	22.9212	0.1514	0.0977	0.4742	0.1161	0.0508	0.0000	2.0794	0.3750	0.3161	0.2965	1.6431	0.0000	3.2189	0.4706	0.0144	2.1500	3.0910	1.0000
2191.0000	2021.0000	0.1029	0.0471	0.0000	23.0581	0.2157	0.1092	0.5241	0.0833	0.2089	0.0000	2.1972	0.3333	0.3148	0.1552	2.3249	0.0000	3.2581	0.5423	0.0223	2.0903	2.5649	1.0000
2191.0000	2022.0000	0.0900	0.0442	0.0000	22.9679	0.1861	0.0235	0.5250	0.0527	0.0240	0.0000	2.1972	0.3333	0.3148	0.0852	1.3042	0.0000	3.2958	0.4460	0.0223	2.1324	2.4849	1.0000
2192.0000	2016.0000	0.1896	0.0465	0.0000	20.6323	0.1340	0.0166	0.2650	-0.0003	0.0659	0.0000	1.7918	0.3333	0.2365	0.2554	4.9298	0.0000	2.9444	0.1036	0.0000	2.9259	0.0000	0.0000
2192.0000	2017.0000	0.2064	0.0651	0.0000	20.7983	0.2222	0.0451	0.2804	0.0189	0.1264	0.0000	1.7918	0.3333	0.2365	0.2387	6.2841	0.0000	2.9957	0.1233	0.0000	2.8860	1.0986	0.0000
2192.0000	2019.0000	0.1172	0.1022	0.0000	20.5129	0.2703	-0.3530	0.2858	-0.0356	-0.2953	1.0000	1.7918	0.3333	0.2382	0.1379	7.2661	0.0000	3.0910	0.2477	0.0027	2.9604	0.0000	0.0000
2193.0000	2017.0000	0.1355	0.0327	0.0000	22.2460	0.4236	0.0181	0.2594	0.0282	0.3168	0.0000	1.9459	0.4286	0.1607	0.7255	1.3208	0.0000	3.2189	0.5658	0.0002	2.4290	0.0000	0.0000
2193.0000	2019.0000	0.1113	0.0388	0.0000	22.3102	0.4324	0.0094	0.2375	-0.0474	-0.1339	0.0000	1.9459	0.4286	0.2312	0.6950	0.8536	0.0000	3.2958	0.6102	0.0040	2.4072	2.0794	1.0000
2193.0000	2020.0000	0.1089	0.0340	0.0000	22.3149	0.4347	-0.0001	0.1604	0.0296	-0.3164	1.0000	1.9459	0.4286	0.2312	0.6920	0.8024	0.0000	3.3322	0.6115	0.0040	2.4068	2.0794	1.0000
2193.0000	2021.0000	0.1089	0.0478	0.0000	22.2934	0.4135	-0.0011	0.1419	-0.0546	-0.1227	1.0000	1.9459	0.4286	0.2247	0.6272	0.8343	0.0000	3.3673	0.5841	0.0040	2.4166	0.0000	0.0000
2193.0000	2022.0000	0.1371	0.0521	0.0000	22.2289	0.4194	-0.0430	0.1272	0.0159	-0.1412	1.0000	1.9459	0.4286	0.1865	0.6384	0.9798	0.0000	3.4012	0.4497	0.0040	2.4428	1.3863	0.0000
2194.0000	2017.0000	0.1512	0.0868	0.0000	21.4271	0.2663	-0.1417	0.6235	-0.1661	-0.1492	1.0000	2.1972	0.3333	0.2899	0.9695	3.0181	0.0000	3.3673	0.0442	0.0810	2.7206	0.6931	0.0000
2194.0000	2019.0000	0.0738	0.0479	0.0000	21.6102	0.2212	0.1151	0.7578	0.1954	0.4337	0.0000	2.0794	0.3750	0.2810	0.3381	3.7115	0.0000	3.4340	0.2808	0.0808	2.6644	1.3863	0.0000
2194.0000	2020.0000	0.0816	0.0557	0.0000	21.7065	0.2033	0.0753	0.5849	0.0837	-0.1293	0.0000	2.1972	0.3333	0.2815	0.2857	3.1641	0.0000	3.4657	0.2401	0.0818	2.6336	1.6094	1.0000
2194.0000	2021.0000	0.0968	0.0556	0.0000	21.8177	0.2251	0.0805	0.6492	0.1427	0.2318	0.0000	2.1972	0.3333	0.2796	0.2649	2.5835	0.0000	3.4965	0.1429	0.0651	2.5967	2.3026	1.0000
2194.0000	2022.0000	0.1333	0.0602	0.0000	21.9613	0.2148	0.0858	0.6442	0.0826	0.1282	0.0000	2.1972	0.3333	0.2786	0.2649	1.7695	0.0000	3.5264	0.0282	0.3389	2.5472	2.1972	1.0000
2196.0000	2017.0000	0.1208	0.0468	0.0000	21.9148	0.2482	0.0426	0.4254	0.0140	0.2561	0.0000	2.1972	0.3333	0.1647	0.5219	1.3371	0.0000	2.8332	0.0146	0.2159	2.5360	2.1972	1.0000
2196.0000	2018.0000	0.1097	0.0739	0.2246	21.7773	0.3134	-0.1443	0.4426	0.0136	0.0345	1.0000	2.1972	0.3333	0.1674	0.4211	1.0684	0.0000	2.8904	0.0900	0.2100	2.5864	1.3863	0.0000
2196.0000	2019.0000	0.1237	0.1024	0.2778	21.7778	0.2639	0.0058	0.3884	0.0634	-0.1826	0.0000	2.0794	0.3750	0.1200	0.7109	1.1062	0.0000	2.9444	0.1817	0.1216	2.5884	2.4849	1.0000
2196.0000	2020.0000	0.1362	0.1043	0.0000	21.6731	0.3871	-0.2354	0.4188	0.0194	0.0250	1.0000	2.0794	0.3750	0.1014	0.8419	1.6576	0.0000	2.9957	0.1902	0.0009	2.6260	2.3026	1.0000
2196.0000	2021.0000	0.1460	0.0859	0.0000	21.8864	0.5269	0.0001	0.6523	0.0444	0.6548	0.0000	2.1972	0.3333	0.0809	0.9564	2.2663	0.0000	3.0445	0.2451	0.0217	2.5546	2.0794	1.0000
2196.0000	2022.0000	0.1798	0.0931	0.1035	22.0604	0.6694	-0.0930	0.6651	0.0005	0.2326	1.0000	1.9459	0.4286	0.0806	0.8407	1.5934	0.0000	3.0910	0.2763	0.0209	2.4937	2.1972	1.0000
2197.0000	2016.0000	0.1516	0.0499	0.2458	22.2812	0.4161	0.0131	0.4670	0.0309	0.5929	0.0000	1.9459	0.4286	0.2014	0.2869	1.7801	0.0000	3.1781	0.0233	0.2075	2.4138	4.8203	1.0000
2197.0000	2017.0000	0.1898	0.0596	0.2561	22.3950	0.4721	0.0048	0.3307	-0.1362	-0.0729	0.0000	1.9459	0.4286	0.2032	0.2869	1.5683	0.0000	3.2189	0.1766	0.2074	2.3708	4.9698	1.0000
2197.0000	2018.0000	0.1913	0.0629	0.0175	22.3768	0.5359	-0.0482	0.2527	0.0046	-0.1997	1.0000	1.9459	0.4286	0.2032	0.2869	1.1907	0.0000	3.2581	0.1107	0.2074	2.3796	5.3566	1.0000
2197.0000	2019.0000	0.2760	0.0820	0.3063	22.5132	0.5983	0.0026	0.2377	0.0175	0.0002	0.0000	1.9459	0.4286	0.2032	0.2868	1.2419	0.0000	3.2958	0.0056	0.2073	2.3263	5.3375	1.0000
2197.0000	2020.0000	0.3047	0.0834	0.2219	22.5937	0.6268	0.0019	0.2129	0.0506	-0.0030	0.0000	1.9459	0.4286	0.2032	0.2868	1.2492	0.0000	3.3322	0.0185	0.2073	2.2948	5.3471	1.0000
2198.0000	2017.0000	0.0811	0.0216	0.0000	20.5916	0.1446	-0.1417	0.4738	0.0349	0.0403	1.0000	2.0794	0.3750	0.1127	0.9710	6.7395	0.0000	2.5649	0.1390	0.1108	2.9206	0.0000	0.0000
2198.0000	2019.0000	0.1028	0.0287	0.0000	20.5677	0.2252	-0.1400	0.5735	0.0151	-0.0679	1.0000	2.1972	0.3333	0.1127	0.9710	3.4330	0.0000	2.7081	0.1212	0.0000	2.9321	0.0000	0.0000
2198.0000	2020.0000	0.0668	0.0172	0.0000	20.5106	0.1552	0.0238	0.6546	0.1198	0.0884	0.0000	2.1972	0.3333	0.1127	0.9710	2.9675	0.0000	2.7726	0.1198	0.0000	2.9482	0.0000	0.0000
2198.0000	2021.0000	0.0624	0.0251	0.0000	20.5093	0.1522	0.0018	0.7114	0.0642	0.0550	0.0000	1.9459	0.4286	0.1127	0.8877	5.1057	0.0000	2.8332	0.1207	0.0000	2.9509	0.0000	0.0000
2198.0000	2022.0000	0.0642	0.0233	0.0000	20.5568	0.1396	0.0531	0.7971	0.0321	0.1470	0.0000	1.9459	0.4286	0.1127	0.8877	4.0479	0.0000	2.8904	0.1486	0.0000	2.9420	0.0000	0.0000
2199.0000	2017.0000	0.0891	0.0354	0.0000	20.1841	0.2106	0.0024	0.3733	0.0414	-0.0974	0.0000	1.7918	0.5000	0.1480	0.7155	5.9738	0.0000	2.9444	0.4188	0.0000	3.0272	1.3863	0.0000
2199.0000	2019.0000	0.1183	0.0575	0.0000	20.0581	0.1762	0.0308	0.4385	0.0233	0.1867	0.0000	1.9459	0.4286	0.1480	0.6771	4.8542	0.0000	3.0445	0.3164	0.0000	3.0565	3.1781	1.0000
2199.0000	2020.0000	0.1111	0.0585	0.0000	20.0793	0.2298	0.0158	0.5214	0.0466	0.2473	0.0000	2.0794	0.5000	0.1480	0.7118	3.4558	0.0000	3.0910	0.3160	0.0000	3.0542	2.8904	1.0000
2199.0000	2021.0000	0.1092	0.0632	0.0000	20.3230	0.3489	0.0516	0.5093	0.0666	0.1600	0.0000	2.0794	0.5000	0.1062	0.9439	3.3278	0.0000	3.1355	0.3036	0.0000	3.0053	3.2958	1.0000
2199.0000	2022.0000	0.1269	0.0858	0.0000	20.1289	0.3350	-0.1134	0.2959	-0.0589	-0.4060	1.0000	2.0794	0.5000	0.1281	0.7825	3.1534	0.0000	3.1781	0.3043	0.0000	3.0478	3.5835	1.0000
2201.0000	2017.0000	0.2454	0.0257	0.0000	21.7316	0.6789	-0.0014	0.3851	0.0489	0.2526	1.0000	2.1972	0.3333	0.4685	0.0849	1.9507	0.0000	3.1781	0.5159	0.0523	2.6136	0.0000	0.0000
2201.0000	2019.0000	0.2345	0.0338	0.0000	21.5561	0.5886	0.0121	0.4261	0.0953	-0.0810	0.0000	2.1972	0.3333	0.1955	0.5501	3.6352	0.0000	3.2581	0.2280	0.0033	2.6751	0.0000	0.0000
2201.0000	2020.0000	0.1953	0.0425	0.0000	21.6396	0.6095	0.0144	0.6961	0.0783	0.6973	0.0000	2.1972	0.3333	0.1955	0.5501	2.2248	0.0000	3.2958	0.2240	0.0000	2.6492	1.0986	0.0000
2201.0000	2021.0000	0.1697	0.0502	0.0000	21.6359	0.5924	0.0166	0.6001	0.0254	-0.1036	0.0000	2.1972	0.3333	0.1955	0.5231	4.5113	0.0000	3.3322	0.2370	0.0028	2.6518	0.0000	0.0000
2201.0000	2022.0000	0.1274	0.0525	0.0000	21.5927	0.5623	0.0148	0.5915	0.0333	-0.0370	0.0000	2.1972	0.3333	0.1955	0.5206	4.0795	0.0000	3.3673	0.1877	0.0028	2.6675	0.0000	0.0000
2202.0000	2015.0000	0.2110	0.0519	0.0150	24.6855	0.6692	0.0585	0.6113	0.0908	0.6980	0.0000	2.0794	0.3750	0.1823	0.7537	1.6743	0.0000	2.7081	0.5715	0.0198	1.2157	1.9459	1.0000
2202.0000	2016.0000	0.2881	0.0525	0.0519	24.8890	0.6788	0.0531	0.4512	0.0481	-0.1220	0.0000	2.0794	0.3750	0.1823	0.7537	1.3195	0.0000	2.7726	0.6171	0.0195	1.0956	1.3863	0.0000
2202.0000	2017.0000	0.3441	0.0586	0.0369	25.0108	0.6775	0.0459	0.3663	0.0415	-0.0480	0.0000	2.1972	0.3333	0.1824	0.7536	1.4720	0.0000	2.8332	0.7017	0.0195	1.0229	2.6391	1.0000
2202.0000	2018.0000	0.3578	0.0549	0.2765	25.1222	0.6746	0.0426	0.3728	0.0384	0.1433	0.0000	2.1972	0.3333	0.1824	0.7535	1.0893	0.0000	2.8904	0.6803	0.0191	0.9554	2.3979	1.0000
2202.0000	2019.0000	0.3154	0.0407	0.2895	25.3585	0.6873	0.0242	0.4148	0.0575	0.3311	0.0000	2.1972	0.3333	0.1827	0.7532	1.1421	0.0000	2.9444	0.6910	0.0183	0.8059	2.1972	1.0000
2202.0000	2020.0000	0.3249	0.0404	0.3491	25.4159	0.6796	0.0280	0.5303	0.0493	0.4712	0.0000	2.1972	0.3333	0.1827	0.7504	1.1857	0.0000	2.9957	0.6559	0.0183	0.7704	1.9459	1.0000
2202.0000	2021.0000	0.3004	0.0442	0.2923	25.5054	0.6948	0.0306	0.4426	0.0409	-0.1012	0.0000	2.1972	0.3333	0.1828	0.6843	1.2232	0.0000	3.0445	0.5190	0.0183	0.7133	2.3979	1.0000
2202.0000	2022.0000	0.3085	0.0478	0.2849	25.6419	0.7051	0.0190	0.3621	0.0430	-0.0817	0.0000	2.1972	0.3333	0.1828	0.6442	1.0360	0.0000	3.0910	0.5546	0.0181	0.6236	1.7918	1.0000
2203.0000	2016.0000	0.0762	0.0139	0.0000	23.2699	0.6358	0.0514	1.6300	0.0695	0.3183	0.0000	2.1972	0.3333	0.4841	0.3524	1.6013	0.0000	2.7726	0.7406	0.0414	1.9728	1.3863	0.0000
2203.0000	2017.0000	0.0689	0.0136	0.0000	23.4498	0.6386	0.0514	2.1264	-0.1729	0.6641	0.0000	2.1972	0.3333	0.4831	0.3524	1.4392	0.0000	2.8332	0.6917	0.0413	1.8889	1.0986	0.0000
2203.0000	2019.0000	0.0576	0.0151	0.0000	23.9228	0.6019	0.0495	1.8813	0.0461	0.0137	0.0000	2.1972	0.3333	0.4513	0.2420	1.3907	0.0000	2.9444	0.6991	0.0292	1.6530	0.0000	0.0000
2203.0000	2020.0000	0.0721	0.0133	0.0000	23.9860	0.6089	0.0276	1.8329	0.0269	0.1277	0.0000	2.1972	0.3333	0.4001	0.2730	1.1526	0.0000	2.9957	0.6510	0.0292	1.6216	0.6931	0.0000
2203.0000	2021.0000	0.0671	0.0114	0.0000	24.1921	0.6350	0.0389	2.1749	-0.0804	0.3642	0.0000	2.1972	0.3333	0.3385	0.3202	1.3880	0.0000	3.0445	0.5952	0.0290	1.5117	1.3863	0.0000
2203.0000	2022.0000	0.0749	0.0103	0.0000	24.2344	0.6005	0.0374	2.2525	0.0260	0.1667	0.0000	2.1972	0.3333	0.2946	0.3650	1.2639	0.0000	3.0910	0.5522	0.0288	1.4901	0.0000	0.0000
2204.0000	2016.0000	0.0918	0.0496	0.0000	23.5203	0.6006	0.0005	0.3838	-0.0104	-0.1000	0.0000	2.1972	0.4444	0.5571	0.1174	1.1236	1.0000	3.1781	0.6875	0.0000	1.8681	1.0986	0.0000
2204.0000	2017.0000	0.1043	0.0683	0.0000	23.4487	0.5699	0.0012	0.4065	0.0074	0.0003	0.0000	1.9459	0.4286	0.5571	0.1162	1.1152	1.0000	3.2189	0.6853	0.0000	1.9048	1.0986	0.0000
2204.0000	2019.0000	0.1241	0.0714	0.0037	23.5432	0.6062	0.0022	0.4468	0.0478	0.0972	0.0000	2.0794	0.5000	0.5571	0.1162	0.9758	1.0000	3.2958	0.6682	0.0000	1.8615	1.0986	0.0000
2204.0000	2020.0000	0.1309	0.0606	0.0000	23.5529	0.6144	0.0029	0.4842	0.0486	0.1320	0.0000	1.9459	0.5714	0.5571	0.1162	1.0728	1.0000	3.3322	0.6648	0.0000	1.8581	1.9459	1.0000
2204.0000	2021.0000	0.1303	0.0703	0.0000	23.7061	0.6721	0.0053	0.4925	0.0743	0.1160	0.0000	2.0794	0.5000	0.5571	0.0867	1.0976	1.0000	3.3673	0.6873	0.0000	1.7824	2.0794	1.0000
2204.0000	2022.0000	0.1316	0.0698	0.0000	23.7994	0.6924	0.0138	0.5002	0.0016	0.1371	0.0000	2.0794	0.5000	0.6218	0.0362	1.1548	1.0000	3.4012	0.6516	0.0000	1.7359	2.0794	1.0000
2205.0000	2019.0000	0.1714	0.0429	0.0000	21.9923	0.7145	0.0040	0.2457	0.0304	0.0638	0.0000	2.0794	0.3750	0.3021	0.1552	1.1831	1.0000	2.9444	0.3794	0.0000	2.5127	0.6931	0.0000
2205.0000	2020.0000	0.1826	0.0423	0.0000	22.0595	0.7272	0.0054	0.2368	0.0497	0.0381	0.0000	2.1972	0.3333	0.3021	0.1552	1.0896	1.0000	2.9957	0.3700	0.0000	2.4902	0.0000	0.0000
2205.0000	2022.0000	0.2286	0.0447	0.0000	22.1740	0.7813	-0.0256	0.1498	0.0131	-0.4612	1.0000	2.1972	0.3333	0.3021	0.0653	1.2609	1.0000	3.0910	0.3393	0.0000	2.4513	0.0000	0.0000
2206.0000	2017.0000	0.1243	0.0388	0.0000	22.2012	0.3439	0.0735	0.7427	0.1024	0.2414	0.0000	1.9459	0.4286	0.2324	0.4401	1.7754	0.0000	2.8332	0.3258	0.2874	2.4307	0.0000	0.0000
2206.0000	2018.0000	0.1136	0.0380	0.0147	22.2939	0.3899	0.0771	0.7765	0.1093	0.1203	0.0000	1.9459	0.4286	0.1743	0.5565	1.2668	0.0000	2.8904	0.2721	0.2813	2.3974	0.0000	0.0000
2206.0000	2019.0000	0.1254	0.0303	0.0000	22.4408	0.4938	0.0636	0.7733	0.1301	0.1244	0.0000	1.9459	0.4286	0.1743	0.5817	1.2490	0.0000	2.9444	0.2859	0.2831	2.3416	0.0000	0.0000
2206.0000	2020.0000	0.0973	0.0420	0.0000	22.4937	0.5027	0.0445	0.6139	0.0650	-0.1248	0.0000	1.9459	0.4286	0.1743	0.5817	1.2496	0.0000	2.9957	0.3138	0.2831	2.3223	0.0000	0.0000
2206.0000	2021.0000	0.1040	0.0367	0.0000	22.6594	0.5304	0.0905	0.7915	0.0263	0.4427	0.0000	1.9459	0.4286	0.1645	0.6164	1.8558	0.0000	3.0445	0.2917	0.2744	2.2559	0.0000	0.0000
2206.0000	2022.0000	0.1123	0.0389	0.0000	22.7362	0.5291	0.0464	0.7647	0.1067	0.0878	0.0000	1.9459	0.4286	0.1723	0.6164	1.3594	0.0000	3.0910	0.2609	0.2867	2.2253	0.0000	0.0000
2209.0000	2017.0000	0.2027	0.0510	0.0000	21.2285	0.6173	0.0122	0.5836	0.0768	0.2273	0.0000	1.9459	0.4286	0.1955	0.5815	1.7842	0.0000	2.9957	0.3119	0.0213	2.7664	1.7918	1.0000
2209.0000	2019.0000	0.1042	0.0368	0.0000	21.0880	0.5795	-0.0254	0.4915	-0.0301	-0.2774	1.0000	1.9459	0.4286	0.2621	0.4338	1.4118	0.0000	3.0910	0.2889	0.2781	2.8110	1.6094	1.0000
2209.0000	2020.0000	0.1190	0.0326	0.0000	21.1358	0.5833	0.0115	0.6301	0.0186	0.3054	0.0000	1.9459	0.4286	0.2621	0.4338	1.3596	0.0000	3.1355	0.2686	0.2781	2.7991	0.6931	0.0000
2209.0000	2021.0000	0.1148	0.0384	0.0000	21.2742	0.6678	-0.0313	0.6549	0.0204	0.1433	1.0000	1.9459	0.4286	0.2621	0.4338	1.3454	0.0000	3.1781	0.2618	0.2781	2.7600	2.7726	1.0000
2209.0000	2022.0000	0.1444	0.0443	0.0000	21.2677	0.6559	0.0136	0.6639	0.0484	0.0802	0.0000	1.9459	0.4286	0.2621	0.4338	1.4457	0.0000	3.2189	0.1891	0.2781	2.7636	2.7081	1.0000
2211.0000	2017.0000	0.1056	0.0318	0.0000	20.9000	0.3075	0.0213	0.8359	0.0931	0.3840	0.0000	1.7918	0.5000	0.3821	0.0399	2.8933	0.0000	2.7726	0.3833	0.0000	2.8502	0.0000	0.0000
2211.0000	2019.0000	0.1520	0.0342	0.0000	20.8110	0.3684	-0.0923	0.7547	-0.1457	-0.2055	1.0000	1.6094	0.4000	0.2823	0.3535	2.3342	0.0000	2.8904	0.1558	0.0006	2.8785	1.6094	1.0000
2211.0000	2020.0000	0.1333	0.0283	0.0000	20.4588	0.4907	-0.2924	0.4648	-0.1341	-0.4965	1.0000	1.6094	0.4000	0.2823	0.3535	3.0471	0.0000	2.9444	0.1490	0.0006	2.9671	2.6391	1.0000
2211.0000	2021.0000	0.1399	0.0416	0.0000	20.0641	0.8975	-0.2495	0.8620	-0.0565	0.2816	1.0000	1.6094	0.4000	0.2907	0.2739	4.2898	0.0000	2.9957	0.3706	0.0000	3.0534	0.0000	0.0000
2212.0000	2017.0000	0.3796	0.0759	0.0763	22.9876	0.1652	0.0459	0.5529	0.0134	0.7881	0.0000	2.1972	0.3333	0.2326	0.6010	1.5014	0.0000	3.4965	0.0773	0.0160	2.1316	4.1744	1.0000
2212.0000	2018.0000	0.4070	0.0707	0.2113	23.0206	0.1743	0.0498	0.6438	0.0499	0.2274	0.0000	2.1972	0.3333	0.2104	0.6645	1.2557	0.0000	3.5264	0.2209	0.0160	2.1180	4.5643	1.0000
2212.0000	2019.0000	0.4289	0.0921	0.2311	23.1315	0.1987	0.0383	0.6734	0.0659	0.1255	0.0000	2.1972	0.3333	0.1233	0.7281	1.9133	0.0000	3.5553	0.3498	0.0158	2.0686	4.8442	1.0000
2212.0000	2020.0000	0.5309	0.1340	0.2589	23.1502	0.1528	0.0354	0.5084	0.0180	-0.1956	0.0000	2.1972	0.3333	0.1170	0.6182	2.2690	0.0000	3.5553	0.4606	0.0096	2.0600	5.2204	1.0000
2213.0000	2017.0000	0.1650	0.0749	0.0000	19.9178	0.1557	0.0214	0.2711	-0.0135	-0.2149	0.0000	1.9459	0.4286	0.1456	0.6060	7.6868	0.0000	2.8904	0.3799	0.0000	3.0626	0.0000	0.0000
2213.0000	2019.0000	0.1852	0.0481	0.2681	20.0581	0.1901	0.0053	0.4224	-0.0256	0.5170	0.0000	2.1972	0.4444	0.1949	0.2989	5.7347	0.0000	2.9957	0.2903	0.0000	3.0546	1.0986	0.0000
2213.0000	2020.0000	0.1881	0.0178	0.0210	20.0473	0.2098	0.0282	0.7983	-0.0710	1.0612	0.0000	1.9459	0.4286	0.1949	0.1969	5.4667	0.0000	3.0445	0.2728	0.0000	3.0587	1.7918	1.0000
2213.0000	2021.0000	0.1012	0.0109	0.0000	20.3987	0.4715	0.0301	1.3925	0.0164	1.2118	0.0000	1.9459	0.4286	0.1949	0.1990	5.6157	0.0000	3.0910	0.2668	0.0000	2.9867	2.6391	1.0000
2213.0000	2022.0000	0.1259	0.0153	0.0000	20.5055	0.1528	0.0301	1.0974	0.0049	-0.0228	0.0000	1.9459	0.4286	0.2972	0.1188	4.3688	0.0000	3.1355	0.2333	0.0000	2.9639	2.5649	1.0000
2214.0000	2016.0000	0.4015	0.2405	0.0000	20.9462	0.2177	0.0246	0.2544	0.0284	0.0506	0.0000	1.7918	0.5000	0.2910	0.1166	3.5359	0.0000	2.7726	0.1973	0.3004	2.8377	0.6931	0.0000
2214.0000	2019.0000	0.3537	0.1662	0.0000	21.1729	0.2647	0.0904	0.3511	0.0616	0.2525	0.0000	1.7918	0.5000	0.2910	0.0704	2.8409	0.0000	2.9444	0.0759	0.2946	2.7807	2.5649	1.0000
2214.0000	2020.0000	0.4154	0.1130	0.0000	21.3403	0.2179	0.2318	0.6373	0.1496	1.0552	0.0000	1.7918	0.5000	0.2910	0.0572	5.6960	0.0000	2.9957	0.0962	0.2940	2.7326	2.9444	1.0000
2214.0000	2021.0000	0.4620	0.2180	0.0000	21.7746	0.1136	0.0709	0.3416	0.0044	-0.2612	0.0000	1.7918	0.5000	0.2673	0.0468	3.5897	0.0000	3.0445	0.0876	0.2701	2.5935	2.7726	1.0000
2214.0000	2022.0000	0.4558	0.4729	0.0000	21.7431	0.1672	-0.0566	0.1423	-0.0625	-0.5024	1.0000	1.7918	0.5000	0.2673	0.1392	2.5969	0.0000	3.0910	0.1011	0.2701	2.6061	2.3979	1.0000
2215.0000	2017.0000	0.0566	0.0317	0.0000	22.2367	0.5056	0.0833	0.7337	-0.0996	0.4374	0.0000	1.9459	0.4286	0.2702	0.4669	1.7556	0.0000	2.5649	0.3559	0.2708	2.4064	2.5649	1.0000
2215.0000	2019.0000	0.0558	0.0229	0.0000	22.4956	0.5107	0.0440	0.7116	0.0303	0.0132	0.0000	1.6094	0.4000	0.2702	0.4096	1.4284	0.0000	2.7081	0.2201	0.2711	2.3100	2.7081	1.0000
2215.0000	2020.0000	0.0581	0.0240	0.0231	22.5103	0.5036	0.0295	0.6969	0.0902	0.0180	0.0000	1.6094	0.4000	0.2702	0.3217	1.3283	0.0000	2.7726	0.1893	0.2729	2.3066	2.3979	1.0000
2215.0000	2021.0000	0.0619	0.0239	0.0889	22.7791	0.5368	0.0431	0.6530	0.0539	0.0894	0.0000	1.6094	0.4000	0.2501	0.3217	1.2478	0.0000	2.8332	0.1976	0.2531	2.1966	1.9459	1.0000
2215.0000	2022.0000	0.0587	0.0312	0.0547	23.0050	0.5632	0.0372	0.4845	0.0178	-0.0523	0.0000	1.6094	0.4000	0.2482	0.3025	1.0784	0.0000	2.8904	0.1537	0.2581	2.0995	2.0794	1.0000
2216.0000	2017.0000	0.0150	0.0224	0.0000	22.1963	0.5407	0.0169	1.2346	0.0805	0.0993	0.0000	2.1972	0.3333	0.1037	0.9457	1.7371	0.0000	2.8332	0.4306	0.3858	2.4325	0.6931	0.0000
2216.0000	2019.0000	0.0161	0.0250	0.0000	22.3878	0.5782	0.0443	1.2101	0.0741	0.0806	0.0000	2.1972	0.3333	0.1054	0.9457	2.2309	0.0000	2.9444	0.5360	0.3909	2.3627	1.6094	1.0000
2216.0000	2020.0000	0.0148	0.0171	0.0000	22.5144	0.5009	0.1361	1.2281	0.2114	0.1571	0.0000	2.1972	0.3333	0.0997	0.9927	3.0936	0.0000	2.9957	0.5382	0.3783	2.3139	1.0986	0.0000
2216.0000	2021.0000	0.0207	0.0139	0.0000	22.6078	0.5089	0.1017	1.1040	0.1462	0.0025	0.0000	2.1972	0.3333	0.0997	0.9927	2.5826	0.0000	3.0445	0.4694	0.3783	2.2774	1.6094	1.0000
2216.0000	2022.0000	0.0201	0.0107	0.0000	22.7423	0.4847	0.1135	1.0535	0.1839	0.0707	0.0000	2.1972	0.3333	0.0997	0.9927	2.1797	0.0000	3.0910	0.4879	0.3782	2.2227	2.3026	1.0000
2217.0000	2016.0000	0.1248	0.0293	0.0000	23.5563	0.4708	0.0668	0.9059	0.0135	1.3914	0.0000	2.1972	0.3333	0.2168	0.5809	1.3178	0.0000	2.6391	0.3100	0.2358	1.8287	2.8332	1.0000
2217.0000	2017.0000	0.1498	0.0303	0.1216	23.7794	0.5267	0.0610	0.7903	0.0239	0.2757	0.0000	2.3979	0.3636	0.1972	0.5809	1.5631	0.0000	2.7081	0.2147	0.2011	1.7185	2.8332	1.0000
2217.0000	2018.0000	0.1465	0.0374	0.2490	24.0351	0.5933	0.0518	0.6945	-0.0132	0.1187	0.0000	2.3979	0.3636	0.1506	0.9858	1.1028	1.0000	2.7726	0.3992	0.1498	1.5863	2.4849	1.0000
2217.0000	2019.0000	0.1589	0.0471	0.3079	24.2577	0.6049	0.0329	0.6038	0.0274	0.1021	0.0000	2.3979	0.3636	0.1569	0.8773	1.0971	1.0000	2.8332	0.3497	0.1390	1.4668	2.8904	1.0000
2217.0000	2020.0000	0.1454	0.0530	0.2451	24.1368	0.6562	-0.0953	0.5306	-0.0150	-0.0793	1.0000	2.3979	0.3636	0.2113	0.5261	1.0768	1.0000	2.8904	0.3535	0.0014	1.5359	3.3322	1.0000
2217.0000	2021.0000	0.1466	0.0656	0.2999	24.1012	0.6416	0.0037	0.5440	0.0472	-0.0537	0.0000	2.3979	0.3636	0.2113	0.5261	1.0127	1.0000	2.9444	0.3471	0.0016	1.5574	2.7081	1.0000
2217.0000	2022.0000	0.0941	0.0741	0.2685	23.8696	0.7196	-0.1291	0.4531	0.0231	-0.2664	1.0000	2.0794	0.3750	0.2113	0.5261	1.0613	1.0000	2.9957	0.3430	0.0000	1.6831	3.4657	1.0000
2218.0000	2015.0000	0.1221	0.0737	1.3360	22.1698	0.3863	0.0083	0.1956	0.0090	0.3338	0.0000	2.1972	0.3333	0.3255	0.3342	1.7645	0.0000	2.1972	0.6834	0.0222	2.4171	1.3863	0.0000
2218.0000	2016.0000	0.1369	0.0710	0.7719	22.2927	0.4372	0.0284	0.2522	0.0068	0.5681	0.0000	2.1972	0.3333	0.3255	0.3342	1.5840	0.0000	2.3026	0.5146	0.0222	2.3743	0.0000	0.0000
2218.0000	2017.0000	0.1460	0.0589	0.8469	22.4725	0.5079	0.0301	0.2871	0.0079	0.3270	0.0000	2.1972	0.3333	0.3255	0.3342	1.6261	0.0000	2.3979	0.4787	0.0222	2.3069	1.0986	0.0000
2218.0000	2018.0000	0.1487	0.0621	0.9430	22.5690	0.5469	0.0131	0.1855	0.0107	-0.2602	0.0000	2.1972	0.3333	0.3257	0.3340	1.0824	0.0000	2.4849	0.4488	0.0222	2.2711	0.6931	0.0000
2218.0000	2019.0000	0.1701	0.0614	0.9042	22.5595	0.5316	0.0109	0.1672	0.0522	-0.0597	0.0000	2.1972	0.3333	0.3173	0.3429	1.1208	0.0000	2.5649	0.4470	0.0222	2.2782	1.3863	0.0000
2218.0000	2020.0000	0.1509	0.0477	0.6543	22.5975	0.5294	0.0252	0.2128	0.0605	0.2910	0.0000	2.1972	0.3333	0.3173	0.3429	1.5075	0.0000	2.6391	0.4658	0.0222	2.2655	1.3863	0.0000
2218.0000	2021.0000	0.1496	0.0527	0.6629	22.6743	0.4025	0.0288	0.2100	0.0227	0.0464	0.0000	2.1972	0.3333	0.2814	0.3383	1.6540	0.0000	2.7081	0.4587	0.0195	2.2361	1.0986	0.0000
2218.0000	2022.0000	0.1568	0.0417	0.5540	22.6892	0.4070	0.0136	0.1866	0.0671	-0.0708	0.0000	2.1972	0.3333	0.2814	0.3383	1.3560	0.0000	2.7726	0.4263	0.0195	2.2325	0.6931	0.0000
2219.0000	2016.0000	0.0042	0.0026	0.0000	22.5125	0.3028	0.0736	0.4041	-0.1165	0.8407	0.0000	1.9459	0.4286	0.4257	0.1417	2.1727	0.0000	2.7726	0.1148	0.0000	2.3057	0.6931	0.0000
2222.0000	2019.0000	0.1454	0.1080	0.0000	20.8015	0.0752	0.1320	0.4828	0.0982	0.0200	0.0000	2.1972	0.3333	0.2510	0.0523	4.8840	1.0000	2.9444	0.2769	0.0143	2.8831	0.0000	0.0000
[truncated: 10,057 more rows]
